# Supplementary material for: Re-visiting protein-centric two-tier classification of existing DNA-protein complexes
Source: BMC Bioinformatics. 2012 Jul 16;13:165. doi: 10.1186/1471-2105-13-165 (PMC3472317; doi:10.1186/1471-2105-13-165)
Supplement: Additional file 1 — Master table of the classification. Association of additional and new members to pre-existing families. [file 1471-2105-13-165-S1.xls]

## Sheet: master_chart
I. Helix-turn-helix group
Family Name	PDB Complex	PDB Name	Resolution (A)	Source	Type of Source	Association	SCOP 1.75 class fold	Comment	Reference
1. Cro and Cro like family
	1lmb	REFINED 1.8 ANGSTROM CRYSTAL STRUCTURE OF THE LAMBDA REPRESSOR-OPERATOR COMPLEX	1.8	ENTEROBACTERIA PHAGE LAMBDA; SYNTHETIC CONSTRUCT	Viral	T	lambda repressor-like DNA-binding domains
	1lli	THE CRYSTAL STRUCTURE OF A MUTANT PROTEIN WITH ALTERED BUT IMPROVED HYDROPHOBIC CORE PACKING	2.1	ENTEROBACTERIA PHAGE LAMBDA; SYNTHETIC CONSTRUCT	Viral	T	lambda repressor-like DNA-binding domains
	1per	THE COMPLEX BETWEEN PHAGE 434 REPRESSION DNA-BINDING DOMAIN AND OPERATOR SITE OR3: STRUCTURAL DIFFERENCES BETWEEN CONSENSUS AND NON-CONSENSUS HALF-SITES	2.5	PHAGE 434; SYNTHETIC CONSTRUCT	Viral	T	lambda repressor-like DNA-binding domains
	1rpe	THE PHAGE 434 OR2/R1-69 COMPLEX AT 2.5 ANGSTROMS RESOLUTION	2.5	PHAGE 434; SYNTHETIC CONSTRUCT	Viral	T	lambda repressor-like DNA-binding domains
	2or1	RECOGNITION OF A DNA OPERATOR BY THE REPRESSOR OF PHAGE 434. A VIEW AT HIGH RESOLUTION	2.5	PHAGE 434; SYNTHETIC CONSTRUCT	Viral	T	lambda repressor-like DNA-binding domains
	3cro	THE PHAGE 434 CRO/OR1 COMPLEX AT 2.5 ANGSTROMS RESOLUTION	2.5	PHAGE 434; SYNTHETIC CONSTRUCT	Viral	T	lambda repressor-like DNA-binding domains
	6cro	CRYSTAL STRUCTURE OF LAMBDA-CRO BOUND TO A CONSENSUS OPERATOR AT 3.0 ANGSTROM RESOLUTION	3	ENTEROBACTERIA PHAGE LAMBDA; SYNTHETIC CONSTRUCT	Viral	T	lambda repressor-like DNA-binding domains
	3orc	CRYSTAL STRUCTURE OF AN ENGINEERED CRO MONOMER BOUND NONSPECIFICALLY TO DNA	3	ENTEROBACTERIA PHAGE LAMBDA; SYNTHETIC CONSTRUCT	Viral	T	lambda repressor-like DNA-binding domains
	1RIO	Structure of bacteriophage lambda cI-NTD in complex with sigma-region4 of Thermus aquaticus bound to DNA	2.3	THERMUS AQUATICUS; ENTEROBACTERIA PHAGE LAMBDA; SYNTHETIC CONSTRUCT	Viral	Representative association	lambda repressor-like DNA-binding domains
	1ZS4	Structure of bacteriophage lambda cII protein in complex with DNA	1.7	ENTEROBACTERIA PHAGE LAMBDA; SYNTHETIC CONSTRUCT	Pro	"	lambda repressor-like DNA-binding domains
	2R1J	Crystal Structure of the P22 c2 Repressor protein in complex with the synthetic operator 9T	1.53	ENTEROBACTERIA PHAGE P22; SYNTHETIC CONSTRUCT	Pro	"	lambda repressor-like DNA-binding domains
	3DNV	MDT Protein	2.68	ESCHERICHIA COLI; SYNTHETIC CONSTRUCT	Pro	"
	3HZI	Structure of mdt protein	2.98	ESCHERICHIA COLI; SYNTHETIC CONSTRUCT	Pro	"
	3JXB	Crystal structure of the P22 c2 repressor protein in complex with synthetic operator 9C	1.67	ENTEROBACTERIA PHAGE P22; SYNTHETIC CONSTRUCT	Pro	"
	3JXC	Crystal structure of the P22 c2 repressor protein in complex with synthetic operator 9T in the presence of Tl+	1.9	ENTEROBACTERIA PHAGE P22; SYNTHETIC CONSTRUCT	Pro	"
	3JXD	Crystal structure of the P22 c2 repressor protein in complex with synthetic operator 9C in the presence of Rb+	2.1	ENTEROBACTERIA PHAGE P22; SYNTHETIC CONSTRUCT	Pro	"
2. Homeodomain family
	1fjl	HOMEODOMAIN FROM THE DROSOPHILA PAIRED PROTEIN BOUND TO A DNA OLIGONUCLEOTIDE	2	DROSOPHILA MELANOGASTER; SYNTHETIC CONSTRUCT	Eukar	T	DNA/RNA-binding 3-helical bundle
	1hdd	CRYSTAL STRUCTURE OF AN ENGRAILED HOMEODOMAIN-DNA COMPLEX AT 2.8 ANGSTROMS RESOLUTION: A FRAMEWORK FOR UNDERSTANDING HOMEODOMAIN-DNA INTERACTIONS	2.8	DROSOPHILA MELANOGASTER; SYNTHETIC CONSTRUCT	Eukar	T	DNA/RNA-binding 3-helical bundle
	1apl	CRYSTAL STRUCTURE OF A MAT-ALPHA2 HOMEODOMAIN-OPERATOR COMPLEX SUGGESTS A GENERAL MODEL FOR HOMEODOMAIN-DNA INTERACTIONS	2.7	SACCHAROMYCES CEREVISIAE; SYNTHETIC CONSTRUCT	Eukar	T	DNA/RNA-binding 3-helical bundle
	1yrn	CRYSTAL STRUCTURE OF THE MATA1/MATALPHA2 HOMEODOMAIN HETERODIMER BOUND TO DNA	2.5	SACCHAROMYCES CEREVISIAE; SYNTHETIC CONSTRUCT	Eukar	T	DNA/RNA-binding 3-helical bundle
	1au7	PIT-1 MUTANT/DNA COMPLEX	2.3	RATTUS NORVEGICUS; SYNTHETIC CONSTRUCT	Eukar	T	DNA/RNA-binding 3-helical bundle
	2010-10-01	CRYSTAL STRUCTURE OF THE OCT-1 POU DOMAIN BOUND TO AN OCTAMER SITE: DNA RECOGNITION WITH TETHERED DNA-BINDING MODULES	3	HOMO SAPIENS; SYNTHETIC CONSTRUCT	Eukar	T	DNA/RNA-binding 3-helical bundle
	2hdd	ENGRAILED HOMEODOMAIN Q50K VARIANT DNA COMPLEX	1.9	DROSOPHILA MELANOGASTER; SYNTHETIC CONSTRUCT	Eukar	T	DNA/RNA-binding 3-helical bundle
	3hdd	ENGRAILED HOMEODOMAIN DNA COMPLEX	2.2	DROSOPHILA MELANOGASTER; SYNTHETIC CONSTRUCT	Eukar	T	DNA/RNA-binding 3-helical bundle
	9ant	ANTENNAPEDIA HOMEODOMAIN-DNA COMPLEX	2.4	DROSOPHILA MELANOGASTER	Eukar	T	DNA/RNA-binding 3-helical bundle
	6pax	CRYSTAL STRUCTURE OF THE HUMAN PAX-6 PAIRED DOMAIN-DNA COMPLEX REVEALS A GENERAL MODEL FOR PAX PROTEIN-DNA INTERACTIONS	2.5	HOMO SAPIENS; SYNTHETIC CONSTRUCT	Eukar	T	DNA/RNA-binding 3-helical bundle
	1akh	MAT A1/ALPHA2/DNA TERNARY COMPLEX	2.5	SACCHAROMYCES CEREVISIAE; SYNTHETIC CONSTRUCT	Eukar	T	DNA/RNA-binding 3-helical bundle
	1b72	PBX1, HOMEOBOX PROTEIN HOX-B1/DNA TERNARY COMPLEX	2.35	HOMO SAPIENS; SYNTHETIC CONSTRUCT	Eukar	T	DNA/RNA-binding 3-helical bundle
	1b8I	STRUCTURE OF THE HOMEOTIC UBX/EXD/DNA TERNARY COMPLEX	2.4	DROSOPHILA MELANOGASTER; SYNTHETIC CONSTRUCT	Eukar	T	DNA/RNA-binding 3-helical bundle
	1mnm	YEAST MATALPHA2/MCM1/DNA TERNARY TRANSCRIPTION COMPLEX CRYSTAL STRUCTURE	2.25	SACCHAROMYCES CEREVISIAE	Eukar	T	DNA/RNA-binding 3-helical bundle
	2HOS	Phage-Selected Homeodomain Bound to Unmodified DNA	1.9	DROSOPHILA MELANOGASTER; SYNTHETIC CONSTRUCT	Eukar	Representative association
	2HOT	Phage selected homeodomain bound to modified DNA	2.19	DROSOPHILA MELANOGASTER; SYNTHETIC CONSTRUCT	Eukar	"
	2R5Y	Structure of Scr/Exd complex bound to a consensus Hox-Exd site	2.6	DROSOPHILA MELANOGASTER; SYNTHETIC CONSTRUCT	Eukar	"	DNA/RNA-binding 3-helical bundle
	2R5Z	Structure of Scr/Exd complex bound to a DNA sequence derived from the fkh gene	2.6	DROSOPHILA MELANOGASTER; SYNTHETIC CONSTRUCT	Eukar	"	DNA/RNA-binding 3-helical bundle
	1K61	MATALPHA2 HOMEODOMAIN BOUND TO DNA	2.1			"	DNA/RNA-binding 3-helical bundle
	1MDM	INHIBITED FRAGMENT OF ETS-1 AND PAIRED DOMAIN OF PAX5 BOUND TO DNA	2.8	HOMO SAPIENS; MUS MUSCULUS; SYNTHETIC CONSTRUCT	Eukar	"	DNA/RNA-binding 3-helical bundle	More than one profile (T)
	1K78	Pax5(1-149)+Ets-1(331-440)+DNA	2.25	HOMO SAPIENS; MUS MUSCULUS; SYNTHETIC CONSTRUCT	Eukar	"	DNA/RNA-binding 3-helical bundle	More than one profile
	1DU0	ENGRAILED HOMEODOMAIN Q50A VARIANT DNA COMPLEX	2	DROSOPHILA MELANOGASTER; SYNTHETIC CONSTRUCT	Eukar	"	DNA/RNA-binding 3-helical bundle	"
	1E3O	CRYSTAL STRUCTURE OF OCT-1 POU DIMER BOUND TO MORE	1.9			"	DNA/RNA-binding 3-helical bundle	"
	1GT0	CRYSTAL STRUCTURE OF A POU/HMG/DNA TERNARY COMPLEX	2.6	HOMO SAPIENS; MUS MUSCULUS; SYNTHETIC CONSTRUCT	Eukar	"	DNA/RNA-binding 3-helical bundle	More than one profile (Te)
	1HF0	CRYSTAL STRUCTURE OF THE DNA-BINDING DOMAIN OF OCT-1 BOUND TO DNA AS A DIMER	2.7	HOMO SAPIENS; SYNTHETIC CONSTRUCT	Eukar	"	DNA/RNA-binding 3-helical bundle	More than one profile
	1IG7	Msx-1 Homeodomain/DNA Complex Structure	2.2	MUS MUSCULUS; SYNTHETIC CONSTRUCT	Eukar	"	DNA/RNA-binding 3-helical bundle	"
	1JGG	Even-skipped Homeodomain Complexed to AT-rich DNA	2	DROSOPHILA MELANOGASTER; SYNTHETIC CONSTRUCT	Eukar	"	DNA/RNA-binding 3-helical bundle	"
	1PUF	Crystal Structure of HoxA9 and Pbx1 homeodomains bound to DNA	1.9	MUS MUSCULUS; HOMO SAPIENS; SYNTHETIC CONSTRUCT	Eukar	"	DNA/RNA-binding 3-helical bundle	"
	2H1K	Crystal structure of the Pdx1 homeodomain in complex with DNA	2.42	MESOCRICETUS AURATUS; SYNTHETIC CONSTRUCT	Eukar	"		"
	3CMY	Structure of a homeodomain in complex with DNA	1.95	HOMO SAPIENS; SYNTHETIC CONSTRUCT	Eukar	"		"
	1LE8	Crystal Structure of the MATa1/MATalpha2-3A Heterodimer Bound to DNA Complex	2.3	SACCHAROMYCES CEREVISIAE; SYNTHETIC CONSTRUCT	Eukar	"	DNA/RNA-binding 3-helical bundle	"
	2D5V	Crystal structure of HNF-6alpha DNA-binding domain in complex with the TTR promoter	2	RATTUS NORVEGICUS; SYNTHETIC CONSTRUCT	Eukar	Loner			(Iyaguchi et al. 2007)
	1IC8	HEPATOCYTE NUCLEAR FACTOR 1A BOUND TO DNA : MODY3 GENE PRODUCT	2.6	HOMO SAPIENS; SYNTHETIC CONSTRUCT	Eukar	"	DNA/RNA-binding 3-helical bundle		(Chi et al. 2002)
	1XPX	Structural basis of prospero-DNA interaction; implications for transcription regulation in developing cells	2.8	DROSOPHILA MELANOGASTER; SYNTHETIC CONSTRUCT	Eukar	"	DNA/RNA-binding 3-helical bundle		(Yousef and Matthews 2005)
3. LacI repressor family
	1wet	STRUCTURE OF THE PURR-GUANINE-PURF OPERATOR COMPLEX	2.6	ESCHERICHIA COLI; SYNTHETIC CONSTRUCT	Pro	T	lambda repressor-like DNA-binding domains, Periplasmic binding protein-like I
	1bdh	PURINE REPRESSOR MUTANT-HYPOXANTHINE-PALINDROMIC OPERATOR COMPLEX	2.7	ESCHERICHIA COLI; SYNTHETIC CONSTRUCT	Pro	T	lambda repressor-like DNA-binding domains, Periplasmic binding protein-like I
	1bdi	PURINE REPRESSOR MUTANT-HYPOXANTHINE-PALINDROMIC OPERATOR COMPLEX	3	ESCHERICHIA COLI; SYNTHETIC CONSTRUCT	Pro	T	lambda repressor-like DNA-binding domains, Periplasmic binding protein-like I
	1pnr	PURINE REPRESSOR-HYPOXANTHINE-PURF-OPERATOR COMPLEX	2.7	ESCHERICHIA COLI; SYNTHETIC CONSTRUCT	Pro	T	lambda repressor-like DNA-binding domains, Periplasmic binding protein-like I
	2pua	CRYSTAL STRUCTURE OF THE LACI FAMILY MEMBER, PURR, BOUND TO DNA: MINOR GROOVE BINDING BY ALPHA HELICES	2.9	ESCHERICHIA COLI	Pro	T	lambda repressor-like DNA-binding domains, Periplasmic binding protein-like I
	2pub	CRYSTAL STRUCTURE OF THE LACI FAMILY MEMBER, PURR, BOUND TO DNA: MINOR GROOVE BINDING BY ALPHA HELICES	2.7	ESCHERICHIA COLI; SYNTHETIC CONSTRUCT	Pro	T	lambda repressor-like DNA-binding domains, Periplasmic binding protein-like I
	2puc	CRYSTAL STRUCTURE OF THE LACI FAMILY MEMBER, PURR, BOUND TO DNA: MINOR GROOVE BINDING BY ALPHA HELICES	2.6	ESCHERICHIA COLI; SYNTHETIC CONSTRUCT	Pro	T	lambda repressor-like DNA-binding domains, Periplasmic binding protein-like I
	2pud	CRYSTAL STRUCTURE OF THE LACI FAMILY MEMBER, PURR, BOUND TO DNA: MINOR GROOVE BINDING BY ALPHA HELICES	2.6	ESCHERICHIA COLI; SYNTHETIC CONSTRUCT	Pro	T	lambda repressor-like DNA-binding domains, Periplasmic binding protein-like I
	2pue	CRYSTAL STRUCTURE OF THE LACI FAMILY MEMBER, PURR, BOUND TO DNA: MINOR GROOVE BINDING BY ALPHA HELICES	2.7	ESCHERICHIA COLI; SYNTHETIC CONSTRUCT	Pro	T	lambda repressor-like DNA-binding domains, Periplasmic binding protein-like I
	2puf	CRYSTAL STRUCTURE OF THE LACI FAMILY MEMBER, PURR, BOUND TO DNA: MINOR GROOVE BINDING BY ALPHA HELICES	3	ESCHERICHIA COLI; SYNTHETIC CONSTRUCT	Pro	T	lambda repressor-like DNA-binding domains, Periplasmic binding protein-like I
	2pug	CRYSTAL STRUCTURE OF THE LACI FAMILY MEMBER, PURR, BOUND TO DNA: MINOR GROOVE BINDING BY ALPHA HELICES	2.7	ESCHERICHIA COLI; SYNTHETIC CONSTRUCT	Pro	T	lambda repressor-like DNA-binding domains, Periplasmic binding protein-like I
	1vpw	STRUCTURE OF THE PURR MUTANT, L54M, BOUND TO HYPOXANTHINE AND PURF OPERATOR DNA	2.7	ESCHERICHIA COLI; SYNTHETIC CONSTRUCT	Pro	T	lambda repressor-like DNA-binding domains, Periplasmic binding protein-like I
	1qpz	PURINE REPRESSOR-HYPOXANTHINE-PALINDROMIC OPERATOR COMPLEX	2.5	ESCHERICHIA COLI; SYNTHETIC CONSTRUCT	Pro	T	lambda repressor-like DNA-binding domains, Periplasmic binding protein-like I
	1zay	PURINE REPRESSOR-HYPOXANTHINE-MODIFIED-PURF-OPERATOR COMPLEX	2.7	ESCHERICHIA COLI; SYNTHETIC CONSTRUCT	Pro	T	lambda repressor-like DNA-binding domains, Periplasmic binding protein-like I
	1EFA	CRYSTAL STRUCTURE OF THE LAC REPRESSOR DIMER BOUND TO OPERATOR AND THE ANTI-INDUCER ONPF	2.6	ESCHERICHIA COLI; SYNTHETIC CONSTRUCT	Pro	Representative association	lambda repressor-like DNA-binding domains, Periplasmic binding protein-like I
	1JFS	PURINE REPRESSOR MUTANT-HYPOXANTHINE-PURF OPERATOR COMPLEX	2.9	ESCHERICHIA COLI; SYNTHETIC CONSTRUCT	Pro	"	lambda repressor-like DNA-binding domains, Periplasmic binding protein-like I
	1JFT	PURINE REPRESSOR MUTANT-HYPOXANTHINE-PURF OPERATOR COMPLEX	2.5	ESCHERICHIA COLI; SYNTHETIC CONSTRUCT	Pro	"	lambda repressor-like DNA-binding domains, Periplasmic binding protein-like I
	1JH9	PURINE REPRESSOR MUTANT-HYPOXANTHINE-PURF OPERATOR COMPLEX	2.55	ESCHERICHIA COLI; SYNTHETIC CONSTRUCT	Pro	"	lambda repressor-like DNA-binding domains, Periplasmic binding protein-like I
	1QP0	PURINE REPRESSOR-HYPOXANTHINE-PALINDROMIC OPERATOR COMPLEX	2.9	ESCHERICHIA COLI; SYNTHETIC CONSTRUCT	Pro	"	lambda repressor-like DNA-binding domains, Periplasmic binding protein-like I
	1QP4	PURINE REPRESSOR-HYPOXANTHINE-PALINDROMIC OPERATOR COMPLEX	3	ESCHERICHIA COLI; SYNTHETIC CONSTRUCT	Pro	"	lambda repressor-like DNA-binding domains, Periplasmic binding protein-like I
	1QP7	PURINE REPRESSOR MUTANT-HYPOXANTHINE-PALINDROMIC OPERATOR COMPLEX	2.9	ESCHERICHIA COLI; SYNTHETIC CONSTRUCT	Pro	"	lambda repressor-like DNA-binding domains, Periplasmic binding protein-like I
	1QQA	PURINE REPRESSOR MUTANT-HYPOXANTHINE-PALINDROMIC OPERATOR COMPLEX	3	ESCHERICHIA COLI; SYNTHETIC CONSTRUCT	Pro	"	lambda repressor-like DNA-binding domains, Periplasmic binding protein-like I
	1QQB	PURINE REPRESSOR MUTANT-HYPOXANTHINE-PALINDROMIC OPERATOR COMPLEX	2.7	ESCHERICHIA COLI; SYNTHETIC CONSTRUCT	Pro	"	lambda repressor-like DNA-binding domains, Periplasmic binding protein-like I
	1RZR	crystal structure of transcriptional regulator-phosphoprotein-DNA complex	2.8	BACILLUS MEGATERIUM; SYNTHETIC CONSTRUCT	Pro	"	lambda repressor-like DNA-binding domains, Periplasmic binding protein-like I
	1ZVV	Crystal structure of a ccpa-crh-dna complex	2.98	BACILLUS SUBTILIS; SYNTHETIC CONSTRUCT	Pro	"	lambda repressor-like DNA-binding domains, Periplasmic binding protein-like I
4. Endonuclease FokI family
	1fok	STRUCTURE OF RESTRICTION ENDONUCLEASE FOKI BOUND TO DNA	2.8	PLANOMICROBIUM OKEANOKOITES	Pro	T	DNA/RNA-binding 3-helical bundle, Restriction endonuclease-like
5. γδ-resolvase family
	1gdt	CRYSTAL STRUCTURE OF A SITE-SPECIFIC RECOMBINASE, GAMMA-DELTA RESOLVASE COMPLEXED WITH A 34 BP CLEAVAGE SITE	3	ESCHERICHIA COLI; SYNTHETIC CONSTRUCT	Pro	T	DNA/RNA-binding 3-helical bundle, Resolvase-like
6. Hin recombinase family
	1hcr	HIN RECOMBINASE BOUND TO DNA: THE ORIGIN OF SPECIFICITY IN MAJOR AND MINOR GROOVE INTERACTIONS	2.3			T	DNA/RNA-binding 3-helical bundle
	1IJW	Testing the Water-Mediated Hin Recombinase DNA Recognition by Systematic Mutations.	2.4			Representative association	DNA/RNA-binding 3-helical bundle	More than one profile
	1JJ6	Testing the Water-Mediated Hin Recombinase DNA Recognition by Systematic Mutations.	2.3			"	DNA/RNA-binding 3-helical bundle	"
	1JJ8	Testing the Water-Mediated HIN Recombinase DNA Recognition by Systematic Mutations	2.75			"	DNA/RNA-binding 3-helical bundle	"
	1JKO	Testing the Water-Mediated HIN Recombinase DNA Recognition by Systematic Mutations	2.24			"	DNA/RNA-binding 3-helical bundle	"
	1JKP	Testing the Water-Mediated HIN Recombinase DNA Recognition by Systematic Mutations	2.8			"	DNA/RNA-binding 3-helical bundle	"
	1JKQ	Testing the Water-Mediated HIN Recombinase DNA Recognition by Systematic Mutations	2.86			"	DNA/RNA-binding 3-helical bundle	"
	1JKR	Testing the Water-Mediated HIN Recombinase DNA Recognition by Systematic Mutations	2.28			"	DNA/RNA-binding 3-helical bundle	"
7. RAP1 family
	1ign	DNA-BINDING DOMAIN OF RAP1 IN COMPLEX WITH TELOMERIC DNA SITE	2.25	SACCHAROMYCES CEREVISIAE; SYNTHETIC CONSTRUCT	Eukar	T	DNA/RNA-binding 3-helical bundle
	1H88	CRYSTAL STRUCTURE OF TERNARY PROTEIN-DNA COMPLEX1	2.8	HOMO SAPIENS; MUS MUSCULUS; SYNTHETIC CONSTRUCT	Eukar	Representative association (Te)	DNA/RNA-binding 3-helical bundle
	1H89	CRYSTAL STRUCTURE OF TERNARY PROTEIN-DNA COMPLEX2	2.45	HOMO SAPIENS; MUS MUSCULUS; SYNTHETIC CONSTRUCT	Eukar	"	DNA/RNA-binding 3-helical bundle
	1H8A	CRYSTAL STRUCTURE OF TERNARY PROTEIN-DNA COMPLEX3	2.23	HOMO SAPIENS; AVIAN MYELOBLASTOSIS VIRUS; SYNTHETIC CONSTRUCT	Eukar	"	DNA/RNA-binding 3-helical bundle
8. Prd paired domain family
	1pdn	CRYSTAL STRUCTURE OF A PAIRED DOMAIN-DNA COMPLEX AT 2.5 ANGSTROMS RESOLUTION REVEALS STRUCTURAL BASIS FOR PAX DEVELOPMENTAL MUTATIONS	2.5	DROSOPHILA MELANOGASTER; SYNTHETIC CONSTRUCT	Eukar	T	DNA/RNA-binding 3-helical bundle
9. Tc3 transposase family
	1tc3	TRANSPOSASE TC3A1-65 FROM CAENORHABDITIS ELEGANS	2.45	CAENORHABDITIS ELEGANS; SYNTHETIC CONSTRUCT	Eukar	T	DNA/RNA-binding 3-helical bundle
	1U78	Structure of the bipartite DNA-binding domain of Tc3 transposase bound to transposon DNA	2.69	CAENORHABDITIS ELEGANS; SYNTHETIC CONSTRUCT	Eukar	Representative association	DNA/RNA-binding 3-helical bundle
10. Trp repressor family
	1trr	TANDEM BINDING IN CRYSTALS OF A TRP REPRESSOR/OPERATOR HALF-SITE COMPLEX	2.4	ESCHERICHIA COLI; SYNTHETIC CONSTRUCT	Pro	T	DNA/RNA-binding 3-helical bundle
	1TRO	CRYSTAL STRUCTURE OF TRP REPRESSOR OPERATOR COMPLEX AT ATOMIC RESOLUTION	1.9	ESCHERICHIA COLI STR. K12 SUBSTR. W3110; SYNTHETIC CONSTRUCT	Pro	Representative association	DNA/RNA-binding 3-helical bundle
11. Iron Dependent repressor
	1ddn	DIPHTHERIA TOX REPRESSOR (C102D MUTANT)/TOX DNA OPERATOR COMPLEX	3	CORYNEBACTERIUM DIPHTHERIAE; SYNTHETIC CONSTRUCT	Pro	T	DNA/RNA-binding 3-helical bundle, Iron-dependent repressor protein, dimerization domain
	1F5T	DIPHTHERIA TOX REPRESSOR (C102D MUTANT) COMPLEXED WITH NICKEL AND DTXR CONSENSUS BINDING SEQUENCE	3	CORYNEBACTERIUM DIPHTHERIAE; SYNTHETIC CONSTRUCT	Pro	Representative association	DNA/RNA-binding 3-helical bundle, Iron-dependent repressor protein, dimerization domain
	1U8R	Crystal Structure of an IdeR-DNA Complex Reveals a Conformational Change in Activated IdeR for Base-specific Interactions	2.75	MYCOBACTERIUM TUBERCULOSIS; SYNTHETIC CONSTRUCT	Pro	"	DNA/RNA-binding 3-helical bundle, Iron-dependent repressor protein, dimerization domain
	2ISZ	Crystal structure of a two-domain IdeR-DNA complex crystal form I	2.403	MYCOBACTERIUM TUBERCULOSIS; SYNTHETIC CONSTRUCT	Pro	"	DNA/RNA-binding 3-helical bundle, Iron-dependent repressor protein, dimerization domain
	2IT0	Crystal structure of a two-domain IdeR-DNA complex crystal form II	2.6	MYCOBACTERIUM TUBERCULOSIS; SYNTHETIC CONSTRUCT	Pro	"	DNA/RNA-binding 3-helical bundle, Iron-dependent repressor protein, dimerization domain
12. Transcription factor IIB/IIA
	1d3u	TATA-BINDING PROTEIN/TRANSCRIPTION FACTOR (II)B/BRE+TATA-BOX COMPLEX FROM PYROCOCCUS WOESEI	2.4	PYROCOCCUS WOESEI; SYNTHETIC CONSTRUCT	Pro	T	Cyclin-like, TBP like
	1vol	TFIIB (HUMAN CORE DOMAIN)/TBP (A.THALIANA)/TATA ELEMENT TERNARY COMPLEX	2.7	HOMO SAPIENS; ARABIDOPSIS THALIANA; SYNTHETIC CONSTRUCT	Eukar	T	Cyclin-like, TBP like
	1c9b	CRYSTAL STRUCTURE OF A HUMAN TBP CORE DOMAIN-HUMAN TFIIB CORE DOMAIN COMPLEX BOUND TO AN EXTENDED, MODIFIED ADENOVIRAL MAJOR LATE PROMOTER (ADMLP)	2.65	HOMO SAPIENS; SYNTHETIC CONSTRUCT	Eukar	T	Cyclin-like, TBP like
	1NGM	Crystal structure of a yeast Brf1-TBP-DNA ternary complex	2.95	SACCHAROMYCES CEREVISIAE; SYNTHETIC CONSTRUCT	Eukar	Representative association	TBP-like	More than one profile (Te)
	1NH2	Crystal structure of a yeast TFIIA/TBP/DNA complex	1.9	SACCHAROMYCES CEREVISIAE; SYNTHETIC CONSTRUCT	Eukar	"	TBP-like	"
	1NVP	HUMAN TFIIA/TBP/DNA COMPLEX	2.1	HOMO SAPIENS; SYNTHETIC CONSTRUCT	Eukar	"	TBP-like	"
	1RM1	Structure of a Yeast TFIIA/TBP/TATA-box DNA Complex	2.5	SACCHAROMYCES CEREVISIAE; SYNTHETIC CONSTRUCT	Eukar	"	TBP-like	"
13. NarL transcription factor
	1JE8	Two-Component response regulator NarL/DNA Complex: DNA Bending Found in a High Affinity Site	2.12	ESCHERICHIA COLI; SYNTHETIC CONSTRUCT	Pro	Pairwise Association	DNA/RNA-binding 3-helical bundle
	1ZG5	NarL complexed to narG-89 promoter palindromic tail-to-tail DNA site	2.3	ESCHERICHIA COLI; SYNTHETIC CONSTRUCT	Pro		DNA/RNA-binding 3-helical bundle
	1ZG1	NarL complexed to nirB promoter non-palindromic tail-to-tail DNA site	2.3	ESCHERICHIA COLI; SYNTHETIC CONSTRUCT	Pro		DNA/RNA-binding 3-helical bundle
14. RAG1 Nonamer binding Domain
	3GNA	Crystal structure of the RAG1 nonamer-binding domain with DNA	2.4	MUS MUSCULUS; SYNTHETIC CONSTRUCT	Eukar	Pairwise Association
	3GNB	Crystal structure of the RAG1 nonamer-binding domain with DNA	3	MUS MUSCULUS; SYNTHETIC CONSTRUCT	Eukar
15. Tn5 Transposase
	1MM8	Crystal structure of Tn5 Transposase complexed with ME DNA	2.8	ESCHERICHIA COLI; SYNTHETIC CONSTRUCT	Pro	Pairwise Association	Ribonuclease H-like motif
	1MUR	TN5 TRANSPOSASE: 20MER OUTSIDE END 2 MN COMPLEX	2.5	ESCHERICHIA COLI; SYNTHETIC CONSTRUCT	Pro		Ribonuclease H-like motif
	1MUS	crystal structure of Tn5 transposase complexed with resolved outside end DNA	1.9	ESCHERICHIA COLI; SYNTHETIC CONSTRUCT	Pro		Ribonuclease H-like motif
	3ECP	Crystal Structure Of Tn5 Transposase Complexed With 5' Phosphorylated Transposon End DNA	2.5	ESCHERICHIA COLI; SYNTHETIC CONSTRUCT	Pro		Ribonuclease H-like motif
16. telomere binding protein
	1W0T	HTRF1 DNA-BINDING DOMAIN IN COMPLEX WITH TELOMERIC DNA.	2	HOMO SAPIENS; SYNTHETIC CONSTRUCT	Eukar	Pairwise Association	DNA/RNA-binding 3-helical bundle
	1W0U	HTRF2 DNA-BINDING DOMAIN IN COMPLEX WITH TELOMERIC DNA.	1.8	HOMO SAPIENS; SYNTHETIC CONSTRUCT	Eukar		DNA/RNA-binding 3-helical bundle
17. MutS
	1OH5	THE CRYSTAL STRUCTURE OF E. COLI MUTS BINDING TO DNA WITH A C:A MISMATCH	2.9	ESCHERICHIA COLI; SYNTHETIC CONSTRUCT	Pro	Pairwise Association	DNA repair protein MutS, domain III
	1OH6	THE CRYSTAL STRUCTURE OF E. COLI MUTS BINDING TO DNA WITH AN A:A MISMATCH	2.4	ESCHERICHIA COLI; SYNTHETIC CONSTRUCT	Pro		DNA repair protein MutS, domain III
	1OH7	THE CRYSTAL STRUCTURE OF E. COLI MUTS BINDING TO DNA WITH A G:G MISMATCH	2.5	ESCHERICHIA COLI; SYNTHETIC CONSTRUCT	Pro		DNA repair protein MutS, domain III
	1OH8	THE CRYSTAL STRUCTURE OF E. COLI MUTS BINDING TO DNA WITH AN UNPAIRED THYMIDINE	2.9	ESCHERICHIA COLI; SYNTHETIC CONSTRUCT	Pro		DNA repair protein MutS, domain III
	1WBD	CRYSTAL STRUCTURE OF E. COLI DNA MISMATCH REPAIR ENZYME MUTS, E38Q MUTANT, IN COMPLEX WITH A G.T MISMATCH	2.4	ESCHERICHIA COLI; SYNTHETIC CONSTRUCT	Pro		DNA repair protein MutS, domain III
	1WBB	CRYSTAL STRUCTURE OF E. COLI DNA MISMATCH REPAIR ENZYME MUTS, E38A MUTANT, IN COMPLEX WITH A G.T MISMATCH	2.5	ESCHERICHIA COLI; SYNTHETIC CONSTRUCT	Pro		DNA repair protein MutS, domain III
	1WB9	CRYSTAL STRUCTURE OF E. COLI DNA MISMATCH REPAIR ENZYME MUTS, E38T MUTANT, IN COMPLEX WITH A G.T MISMATCH	2.1	ESCHERICHIA COLI; SYNTHETIC CONSTRUCT	Pro		DNA repair protein MutS, domain III
	1W7A	ATP BOUND MUTS	2.27	ESCHERICHIA COLI; SYNTHETIC CONSTRUCT	Pro		DNA repair protein MutS, domain III
	1NG9	E.coli MutS R697A: an ATPase-asymmetry mutant	2.6	ESCHERICHIA COLI; SYNTHETIC CONSTRUCT	Pro		DNA repair protein MutS, domain III
	1E3M	THE CRYSTAL STRUCTURE OF E. COLI MUTS BINDING TO DNA WITH A G:T MISMATCH	2.2	ESCHERICHIA COLI; SYNTHETIC CONSTRUCT	Pro		DNA repair protein MutS, domain III
	1EWQ	CRYSTAL STRUCTURE TAQ MUTS COMPLEXED WITH A HETERODUPLEX DNA AT 2.2 A RESOLUTION	2.2	THERMUS AQUATICUS; SYNTHETIC CONSTRUCT	Pro		DNA repair protein MutS, domain III
	1FW6	CRYSTAL STRUCTURE OF A TAQ MUTS-DNA-ADP TERNARY COMPLEX	2.7	THERMUS AQUATICUS; SYNTHETIC CONSTRUCT	Pro		DNA repair protein MutS, domain III
	2O8D	human MutSalpha (MSH2/MSH6) bound to ADP and a G dU mispair	3	HOMO SAPIENS; SYNTHETIC CONSTRUCT	Eukar
	2O8B	human MutSalpha (MSH2/MSH6) bound to ADP and a G T mispair	2.75	HOMO SAPIENS; SYNTHETIC CONSTRUCT	Eukar
18. Quorum sensing traR protein
	1H0M	THREE-DIMENSIONAL STRUCTURE OF THE QUORUM SENSING PROTEIN TRAR BOUND TO ITS AUTOINDUCER AND TO ITS TARGET DNA	3	AGROBACTERIUM TUMEFACIENS; SYNTHETIC CONSTRUCT	Pro	Pairwise Association	DNA/RNA-binding 3-helical bundle
	1L3L	Crystal structure of a bacterial quorum-sensing transcription factor complexed with pheromone and DNA	1.66	AGROBACTERIUM TUMEFACIENS; SYNTHETIC CONSTRUCT	Pro		DNA/RNA-binding 3-helical bundle
19. Leafy Transcription Factor
	2VY1	STRUCTURE OF LEAFY TRANSCRIPTION FACTOR FROM ARABIDOPSIS THALIANA IN COMPLEX WITH DNA FROM AP1 PROMOTER	2.104	ARABIDOPSIS THALIANA; SYNTHETIC CONSTRUCT	Eukar	Pairwise Association
	2VY2	STRUCTURE OF LEAFY TRANSCRIPTION FACTOR FROM ARABIDOPSIS THALIANA IN COMPLEX WITH DNA FROM AG-I PROMOTER	2.3	ARABIDOPSIS THALIANA; SYNTHETIC CONSTRUCT	Eukar
20. CENP
	1HLV	CRYSTAL STRUCTURE OF CENP-B(1-129) COMPLEXED WITH THE CENP-B BOX DNA	2.5	HOMO SAPIENS; SYNTHETIC CONSTRUCT	Eukar	Loner	DNA/RNA-binding 3-helical bundle		(Tawaramoto et al. 2003)
21. tetracycline Repressor
	1QPI	CRYSTAL STRUCTURE OF TETRACYCLINE REPRESSOR/OPERATOR COMPLEX	2.5	ESCHERICHIA COLI; SYNTHETIC CONSTRUCT	Pro	Loner	DNA/RNA-binding 3-helical bundle		(Orth et al. 2000)
	1JT0	Crystal structure of a cooperative QacR-DNA complex	2.9	STAPHYLOCOCCUS AUREUS; SYNTHETIC CONSTRUCT	Pro	"	DNA/RNA-binding 3-helical bundle		(Schumacher et al. 2002)
	2YVH	Crystal structure of the operator-binding form of the multi-drug binding transcriptional repressor CgmR	2.5	CORYNEBACTERIUM GLUTAMICUM; SYNTHETIC CONSTRUCT	Pro	"			(Itou et al. 2010)
22. replication Initiator protein
	1REP	CRYSTAL STRUCTURE OF REPLICATION INITIATOR PROTEIN REPE54 OF MINI-F PLASMID COMPLEXED WITH AN ITERON DNA	2.6	ESCHERICHIA COLI; SYNTHETIC CONSTRUCT	Pro	Loner	DNA/RNA-binding 3-helical bundle		(Komori et al. 1999)
23. Partition protein
	1ZX4	Structure of ParB bound to DNA	2.98	ENTEROBACTERIA PHAGE P1; SYNTHETIC CONSTRUCT	Pro	Loner	DNA/RNA-binding 3-helical bundle		(Schumacher and Funnell 2005)
24. Myb family
	2QHB	Crystal structure of NgTRF complexed with telomeric DNA	2.4	NICOTIANA GLUTINOSA; SYNTHETIC CONSTRUCT	Eukar	Loner	DNA/RNA-binding 3-helical bundle		(Williams and Grotewold 1997)
25. Kor A
	2W7N	CRYSTAL STRUCTURE OF KORA BOUND TO OPERATOR DNA: INSIGHT INTO REPRESSOR COOPERATION IN RP4 GENE REGULATION	1.85	ESCHERICHIA COLI; SYNTHETIC CONSTRUCT	Pro	Loner			(König et al. 2009)
26. MogR transcriptional repressor
	3FDQ	Recognition of AT-rich DNA binding sites by the MogR Repressor	1.75	LISTERIA MONOCYTOGENES; SYNTHETIC CONSTRUCT	Pro	Loner			(Shen, Higgins, and Panne 2009)
27. Small acid soluble protein
	2Z3X	Structure of a Protein-DNA Complex Essential for DNA Protection in Spore of Bacillus Species	2.1	BACILLUS SUBTILIS; SYNTHETIC CONSTRUCT	Pro	Loner			(Lee et al. 2008)
28. Sigma protein
	2H27	Crystal Structure of Escherichia coli SigmaE Region 4 Bound to its-35 Element DNA	2.3	ESCHERICHIA COLI K12; SYNTHETIC CONSTRUCT	Pro	Loner	DNA/RNA-binding 3-helical bundle		(Lane and Darst 2006)
29. CtsR protein
	3H0D	Crystal structure of CtsR in complex with a 26bp DNA duplex	2.4	BACILLUS STEAROTHERMOPHILUS; SYNTHETIC CONSTRUCT	Pro	Loner			(Fuhrmann et al. 2009)
30. controller protein of RM system
	3CLC	Crystal Structure of the Restriction-Modification Controller Protein C.Esp1396I Tetramer in Complex with its Natural 35 Base-Pair Operator	2.8	ENTEROBACTER SP. RFL1396; SYNTHETIC CONSTRUCT	Pro	Loner			(McGeehan et al. 2008)
31. Replication origin recognition Protein
	1J1V	Crystal structure of DnaA domainIV complexed with DnaAbox DNA	2.1	ESCHERICHIA COLI; SYNTHETIC CONSTRUCT	Pro	Loner	DNA/RNA-binding 3-helical bundle		(Fujikawa et al. 2003)
32. Sporulation regulating Transcription factor
	1LQ1	DNA Complexed Structure of the Key Transcription Factor Initiating Development in Sporulation Bacteria	2.3	BACILLUS SUBTILIS; SYNTHETIC CONSTRUCT	Pro	Loner	DNA/RNA-binding 3-helical bundle		(Zhao et al. 2002)
33. KorB protein
	1R71	Crystal Structure of the DNA binding domain of KorB in complex with the operator DNA	2.2	ESCHERICHIA COLI; SYNTHETIC CONSTRUCT	Pro	Loner	DNA/RNA-binding 3-helical bundle		(Khare et al. 2004)
34. ADA protein
	1U8B	Crystal structure of the methylated N-ADA/DNA complex	2.1	ESCHERICHIA COLI; SYNTHETIC CONSTRUCT	Pro	Loner			(He et al. 2005)
‘Winged’ HTH
1. Interferon regulatory factor
	2irf	CRYSTAL STRUCTURE OF AN IRF-2/DNA COMPLEX.	2.2	MUS MUSCULUS; SYNTHETIC CONSTRUCT	Eukar	T	DNA/RNA-binding 3-helical bundle
	1if1	INTERFERON REGULATORY FACTOR 1 (IRF-1) COMPLEX WITH DNA	3	MUS MUSCULUS	Eukar	T	DNA/RNA-binding 3-helical bundle
	2PI0	Crystal Structure of IRF-3 bound to the PRDIII-I regulatory element of the human interferon-B enhancer	2.31	HOMO SAPIENS; SYNTHETIC CONSTRUCT	Eukar	Representative association	DNA/RNA-binding 3-helical bundle
	1T2K	Structure Of The DNA Binding Domains Of IRF3, ATF-2 and Jun Bound To DNA	3	HOMO SAPIENS; SYNTHETIC CONSTRUCT	Eukar	"	DNA/RNA-binding 3-helical bundle	More than one profile (Te)
	2O61	Crystal Structure of NFkB, IRF7, IRF3 bound to the interferon-b enhancer	2.8	HOMO SAPIENS; SYNTHETIC CONSTRUCT	Eukar	"	Immunoglobulin-like beta-sandwich	More than one profile (Te)
2. Catabolite gene activator protein family
	2cgp	CATABOLITE GENE ACTIVATOR PROTEIN/DNA COMPLEX, ADENOSINE-3',5'-CYCLIC-MONOPHOSPHATE	2.2	ESCHERICHIA COLI; SYNTHETIC CONSTRUCT	Pro	T	DNA/RNA-binding 3-helical bundle
	1ber	CATABOLITE GENE ACTIVATOR PROTEIN (CAP)/DNA COMPLEX + ADENOSINE-3',5'-CYCLIC-MONOPHOSPHATE	3	ESCHERICHIA COLI; SYNTHETIC CONSTRUCT	Pro	T		Superceded by 1J59
	1cgp	CATABOLITE GENE ACTIVATOR PROTEIN (CAP)/DNA COMPLEX + ADENOSINE-3',5'-CYCLIC-MONOPHOSPHATE	2.7	ESCHERICHIA COLI; SYNTHETIC CONSTRUCT	Pro	T	DNA/RNA-binding 3-helical bundle
	1run	CATABOLITE GENE ACTIVATOR PROTEIN (CAP) MUTANT/DNA COMPLEX + ADENOSINE-3',5'-CYCLIC-MONOPHOSPHATE	2.7	ESCHERICHIA COLI; SYNTHETIC CONSTRUCT	Pro	T	DNA/RNA-binding 3-helical bundle
	1ruo	CATABOLITE GENE ACTIVATOR PROTEIN (CAP)/DNA COMPLEX + ADENOSINE-3',5'-CYCLIC-MONOPHOSPHATE	2.5	ESCHERICHIA COLI; SYNTHETIC CONSTRUCT	Pro	T	DNA/RNA-binding 3-helical bundle
	1J59	PROTEIN-DNA RECOGNITION AND DNA DEFORMATION REVEALED IN CRYSTAL STRUCTURES OF CAP-DNA COMPLEXES	3	ESCHERICHIA COLI; SYNTHETIC CONSTRUCT	Pro	Representative association	DNA/RNA-binding 3-helical bundle
	1O3Q	PROTEIN-DNA RECOGNITION AND DNA DEFORMATION REVEALED IN CRYSTAL STRUCTURES OF CAP-DNA COMPLEXES	3	ESCHERICHIA COLI; SYNTHETIC CONSTRUCT	Pro	"	DNA/RNA-binding 3-helical bundle
	1O3R	PROTEIN-DNA RECOGNITION AND DNA DEFORMATION REVEALED IN CRYSTAL STRUCTURES OF CAP-DNA COMPLEXES	3	ESCHERICHIA COLI; SYNTHETIC CONSTRUCT	Pro	"	DNA/RNA-binding 3-helical bundle
	1O3S	PROTEIN-DNA RECOGNITION AND DNA DEFORMATION REVEALED IN CRYSTAL STRUCTURES OF CAP-DNA COMPLEXES	2.8	ESCHERICHIA COLI; SYNTHETIC CONSTRUCT	Pro	"	DNA/RNA-binding 3-helical bundle
	1O3T	4 Crystal structures of CAP-DNA with all base-pair substitutions at position 6, CAP-ICAP38 DNA	2.8	ESCHERICHIA COLI; SYNTHETIC CONSTRUCT	Pro	"	DNA/RNA-binding 3-helical bundle
	1ZRC	4 crystal structures of CAP-DNA with all base-pair substitutions at position 6, CAP-[6A	2.8	ESCHERICHIA COLI; SYNTHETIC CONSTRUCT	Pro	"	DNA/RNA-binding 3-helical bundle
	1ZRD	4 crystal structures of CAP-DNA with all base-pair substitutions at position 6, CAP-[6G	2.8	ESCHERICHIA COLI; SYNTHETIC CONSTRUCT	Pro	"	DNA/RNA-binding 3-helical bundle
	1ZRE	4 crystal structures of CAP-DNA with all base-pair substitutions at position 6, CAP-[6C	2.1	ESCHERICHIA COLI; SYNTHETIC CONSTRUCT	Pro	"	DNA/RNA-binding 3-helical bundle
	1ZRF	CprK OCPA DNA Complex	1.8	ESCHERICHIA COLI; SYNTHETIC CONSTRUCT	Pro	"	DNA/RNA-binding 3-helical bundle
	3E6C	CprK OCPA DNA Complex		DESULFITOBACTERIUM HAFNIENSE; SYNTHETIC CONSTRUCT	Pro	"	DNA/RNA-binding 3-helical bundle
3. Transcription factor family
	3hts	HEAT SHOCK TRANSCRIPTION FACTOR/DNA COMPLEX	1.75	KLUYVEROMYCES LACTIS; SYNTHETIC CONSTRUCT	Eukar	T	DNA/RNA-binding 3-helical bundle
	1cf7	STRUCTURAL BASIS OF DNA RECOGNITION BY THE HETERODIMERIC CELL CYCLE TRANSCRIPTION FACTOR E2F-DP	2.6	HOMO SAPIENS; SYNTHETIC CONSTRUCT	Eukar	T	DNA/RNA-binding 3-helical bundle
	1FYK	SERENDIPITOUS CRYSTAL STRUCTURE CONTAINING THE HEAT SHOCK TRANSCRIPTION FACTOR'S DNA BINDING DOMAIN AND COGNATE DNA THAT IS TRANSLATIONALLY DISORDERED	2.5	KLUYVEROMYCES LACTIS; SYNTHETIC CONSTRUCT	Eukar	Representative association	DNA/RNA-binding 3-helical bundle
	1FYL	SERENDIPITOUS CRYSTAL STRUCTURE CONTAINING THE HEAT SHOCK TRANSCRIPTION FACTOR'S DNA BINDING DOMAIN AND COGNATE DNA IN A HEAD-TO-HEAD ORIENTATION	2.1	KLUYVEROMYCES LACTIS; SYNTHETIC CONSTRUCT	Eukar	"	DNA/RNA-binding 3-helical bundle
	1FYM	SERENDIPITOUS CRYSTAL STRUCTURE CONTAINING THE HEAT SHOCK TRANSCRIPTION FACTOR'S DNA BINDING DOMAIN AND COGNATE DNA IN A TAIL-TO-TAIL ORIENTATION	2.2	KLUYVEROMYCES LACTIS; SYNTHETIC CONSTRUCT	Eukar	"	DNA/RNA-binding 3-helical bundle
4. Ets domain family
	1bc8	STRUCTURES OF SAP-1 BOUND TO DNA SEQUENCES FROM THE E74 AND C-FOS PROMOTERS PROVIDE INSIGHTS INTO HOW ETS PROTEINS DISCRIMINATE BETWEEN RELATED DNA TARGETS	1.93	HOMO SAPIENS; SYNTHETIC CONSTRUCT	Eukar	T	DNA/RNA-binding 3-helical bundle
	1bc7	SERUM RESPONSE FACTOR ACCESSORY PROTEIN 1A (SAP-1)/DNA COMPLEX	2.01	HOMO SAPIENS; SYNTHETIC CONSTRUCT	Eukar	T	DNA/RNA-binding 3-helical bundle
	1pue	PU.1 ETS DOMAIN-DNA COMPLEX	2.1	MUS MUSCULUS; SYNTHETIC CONSTRUCT	Eukar	T	DNA/RNA-binding 3-helical bundle
	1awc	MOUSE GABP ALPHA/BETA DOMAIN BOUND TO DNA	2.15	MUS MUSCULUS; SYNTHETIC CONSTRUCT	Eukar	T	DNA/RNA-binding 3-helical bundle
	1DUX	ELK-1/DNA STRUCTURE REVEALS HOW RESIDUES DISTAL FROM DNA-BINDING SURFACE AFFECT DNA-RECOGNITION	2.1	HOMO SAPIENS; SYNTHETIC CONSTRUCT	Eukar	Representative association	DNA/RNA-binding 3-helical bundle
	1K79	Ets-1(331-440)+GGAA duplex	2.4	MUS MUSCULUS; SYNTHETIC CONSTRUCT	Eukar	"	DNA/RNA-binding 3-helical bundle
	1K7A	Ets-1(331-440)+GGAG duplex	2.8	MUS MUSCULUS; SYNTHETIC CONSTRUCT	Eukar	"	DNA/RNA-binding 3-helical bundle
	1YO5	Analysis of the 2.0A crystal structure of the protein-DNA complex of human PDEF Ets domain bound to the prostate specific antigen regulatory site	2	HOMO SAPIENS; SYNTHETIC CONSTRUCT	Eukar	"	DNA/RNA-binding 3-helical bundle
	2NNY	Crystal structure of the Ets1 dimer DNA complex.	2.58	HOMO SAPIENS; SYNTHETIC CONSTRUCT	Eukar	"
	3JTG	Crystal structure of mouse Elf3 C-terminal DNA-binding domain in complex with type II TGF-beta receptor promoter DNA	2.2	MUS MUSCULUS; SYNTHETIC CONSTRUCT	Eukar	"
	1MDM	INHIBITED FRAGMENT OF ETS-1 AND PAIRED DOMAIN OF PAX5 BOUND TO DNA	2.8	HOMO SAPIENS; MUS MUSCULUS; SYNTHETIC CONSTRUCT	Eukar	"	DNA/RNA-binding 3-helical bundle	More than one profile (Te)
5. Z-alpha domain
	1J75	Crystal Structure of the DNA-Binding Domain Zalpha of DLM-1 Bound to Z-DNA	1.85	MUS MUSCULUS; SYNTHETIC CONSTRUCT	Eukar	Pairwise Association	DNA/RNA-binding 3-helical bundle
	2HEO	General Structure-Based Approach to the Design of Protein Ligands: Application to the Design of Kv1.2 Potassium Channel Blockers.	1.7	MUS MUSCULUS; SYNTHETIC CONSTRUCT	Eukar
	1QBJ	CRYSTAL STRUCTURE OF THE ZALPHA Z-DNA COMPLEX	2.1	HOMO SAPIENS; SYNTHETIC CONSTRUCT	Eukar		DNA/RNA-binding 3-helical bundle
	2ACJ	Crystal structure of the B/Z junction containing DNA bound to Z-DNA binding proteins	2.6	HOMO SAPIENS; SYNTHETIC CONSTRUCT	Eukar		DNA/RNA-binding 3-helical bundle
	3F21	Crystal structure of Zalpha in complex with d(CACGTG)	2.2	HOMO SAPIENS; SYNTHETIC CONSTRUCT	Eukar
	3F22	Crystal structure of Zalpha in complex with d(CGTACG)	2.5	HOMO SAPIENS; SYNTHETIC CONSTRUCT	Eukar
	3F23	Crystal structure of Zalpha in complex with d(CGGCCG)	2.7	HOMO SAPIENS; SYNTHETIC CONSTRUCT	Eukar
	1SFU	Crystal structure of the viral Zalpha domain bound to left-handed Z-DNA	2	YABA-LIKE DISEASE VIRUS; SYNTHETIC CONSTRUCT	Viral	Loner	DNA/RNA-binding 3-helical bundle		(S. C Ha et al. 2008)
	3EYI	The crystal structure of the second Z-DNA binding domain of human DAI (ZBP1) in complex with Z-DNA	1.45	HOMO SAPIENS; SYNTHETIC CONSTRUCT	Eukar	"			(Sung Chul Ha et al. 2004)
6. Penicillinase repressor
	1SAX	Three-dimensional structure of s.aureus methicillin-resistance regulating transcriptional repressor meci in complex with 25-bp ds-DNA	2.8	STAPHYLOCOCCUS AUREUS SUBSP. AUREUS N315; SYNTHETIC CONSTRUCT	Pro	Pairwise Association	DNA/RNA-binding 3-helical bundle
	1XSD	Crystal structure of the BlaI repressor in complex with DNA	2.7	STAPHYLOCOCCUS AUREUS; SYNTHETIC CONSTRUCT	Pro		DNA/RNA-binding 3-helical bundle
7. MarR-multiple antibiotic resistance regulator
	1Z9C	Crystal structure of OhrR bound to the ohrA promoter: Structure of MarR family protein with operator DNA	2.64	BACILLUS SUBTILIS; SYNTHETIC CONSTRUCT	Pro	Pairwise Association	DNA/RNA-binding 3-helical bundle
	3GFI	Crystal structure of ST1710 complexed with its promoter DNA	2.1	SULFOLOBUS TOKODAII; SYNTHETIC CONSTRUCT	Pro
8. Forkhead TF
	2C6Y	CRYSTAL STRUCTURE OF INTERLEUKIN ENHANCER-BINDING FACTOR 1 BOUND TO DNA	2.4	HOMO SAPIENS; SYNTHETIC CONSTRUCT	Eukar	Pairwise Association	DNA/RNA-binding 3-helical bundle
	3G73	Structure of the FOXM1 DNA binding	2.21	HOMO SAPIENS; SYNTHETIC CONSTRUCT	Eukar
	2UZK	CRYSTAL STRUCTURE OF THE HUMAN FOXO3A-DBD BOUND TO DNA	2.7	HOMO SAPIENS; SYNTHETIC CONSTRUCT	Eukar
	2A07	Crystal Structure of Foxp2 bound Specifically to DNA.	1.9	HOMO SAPIENS; SYNTHETIC CONSTRUCT	Eukar		DNA/RNA-binding 3-helical bundle
	3CO7	Crystal Structure of FoxO1 DBD Bound to DBE2 DNA	2.91	HOMO SAPIENS; SYNTHETIC CONSTRUCT	Eukar
	3COA	Crystal Structure of FoxO1 DBD Bound to IRE DNA	2.2	HOMO SAPIENS; SYNTHETIC CONSTRUCT	Eukar
	3L2C	Crystal Structure of the DNA Binding Domain of FOXO4 Bound to DNA	1.868	HOMO SAPIENS; SYNTHETIC CONSTRUCT	Eukar
	3CO6	Crystal Structure of FoxO1 DBD Bound to DBE1 DNA	2.1	HOMO SAPIENS; SYNTHETIC CONSTRUCT	Eukar
9. AraC
	1BL0	MULTIPLE ANTIBIOTIC RESISTANCE PROTEIN (MARA)/DNA COMPLEX	2.3	ESCHERICHIA COLI; SYNTHETIC CONSTRUCT	Pro	Pairwise Association	DNA/RNA-binding 3-helical bundle
	1D5Y	CRYSTAL STRUCTURE OF THE E. COLI ROB TRANSCRIPTION FACTOR IN COMPLEX WITH DNA	2.7	ESCHERICHIA COLI; SYNTHETIC CONSTRUCT	Pro		DNA/RNA-binding 3-helical bundle
10. Transcription activator BMRR
	1EXJ	CRYSTAL STRUCTURE OF TRANSCRIPTION ACTIVATOR BMRR, FROM B. SUBTILIS, BOUND TO 21 BASE PAIR BMR OPERATOR AND TPP	3	BACILLUS SUBTILIS; SYNTHETIC CONSTRUCT	Pro	Pairwise Association	Putative DNA-binding domain
	1R8E	Crystal Structure of BmrR Bound to DNA at 2.4A Resolution	2.4	BACILLUS SUBTILIS; SYNTHETIC CONSTRUCT	Pro		Putative DNA-binding domain
	3D71	Crystal structure of E253Q BMRR bound to 22 base pair promoter site	2.8	BACILLUS SUBTILIS; SYNTHETIC CONSTRUCT	Pro		Putative DNA-binding domain
	3D70	Crystal structure of E253A mutant of BMRR bound to 22-bp oligonucleotide	2.8	BACILLUS SUBTILIS; SYNTHETIC CONSTRUCT	Pro		Putative DNA-binding domain
	3D6Y	Crystal structure of R275E mutant of BMRR bound to DNA and berberine	2.7	BACILLUS SUBTILIS; SYNTHETIC CONSTRUCT	Pro		Putative DNA-binding domain
	3D6Z	Crystal structure of R275E mutant of BMRR bound to DNA and rhodamine	2.6	BACILLUS SUBTILIS; SYNTHETIC CONSTRUCT	Pro		Putative DNA-binding domain
11. Replication Terminator protein (RTP)
	1F4K	CRYSTAL STRUCTURE OF THE REPLICATION TERMINATOR PROTEIN/B-SITE DNA COMPLEX	2.5	BACILLUS SUBTILIS; SYNTHETIC CONSTRUCT	Pro	Pairwise Association	DNA/RNA-binding 3-helical bundle
	2EFW	Crystal structure of the RTP:nRB complex from Bacillus subtilis	2.5	BACILLUS SUBTILIS; SYNTHETIC CONSTRUCT	Pro		DNA/RNA-binding 3-helical bundle
12. Inr binding domain
	1PP7	Crystal structure of the T. vaginalis Initiator binding protein bound to the ferredoxin Inr	2.45	TRICHOMONAS VAGINALIS; SYNTHETIC CONSTRUCT	Eukar	Loner	DNA/RNA-binding 3-helical bundle		(Maria A Schumacher, Lau, and Johnson 2003)
13. Transcriptional repressor FL11
	2E1C	Structure of Putative HTH-type transcriptional regulator PH1519/DNA Complex	2.1	PYROCOCCUS HORIKOSHII OT3; SYNTHETIC CONSTRUCT	Pro	Loner	DNA/RNA-binding 3-helical bundle		(Katsushi Yokoyama et al. 2007)
14. transcriptional regulator of NAD
	3GZ6	Crystal structure of Shewanella oneidensis NrtR complexed with a 27mer DNA	2.901	SHEWANELLA ONEIDENSIS; SYNTHETIC CONSTRUCT	Pro	Loner			(Huang et al. 2009)
15. arginine Repressor
	3ERE	Crystal structure of the arginine repressor protein from Mycobacterium tuberculosis in complex with the DNA operator	2.5	MYCOBACTERIUM TUBERCULOSIS H37RV; SYNTHETIC CONSTRUCT	Pro	Loner			(L. T Cherney et al. 2008)
	2P5L	Crystal structure of a dimer of N-terminal domains of AhrC in complex with an 18bp DNA operator site	2.85	BACILLUS SUBTILIS; SYNTHETIC CONSTRUCT	Pro	Loner	DNA/RNA-binding 3-helical bundle		(Garnett et al. 2008)
16. regulatory factor X
	1DP7	COCRYSTAL STRUCTURE OF RFX-DBD IN COMPLEX WITH ITS COGNATE X-BOX BINDING SITE	1.5			Loner	DNA/RNA-binding 3-helical bundle		(Gajiwala et al. 2000)
17. PHOB
	1GXP	PHOB EFFECTOR DOMAIN IN COMPLEX WITH PHO BOX DNA.	2.5	ESCHERICHIA COLI; SYNTHETIC CONSTRUCT	Pro	Loner	DNA/RNA-binding 3-helical bundle		(Blanco et al. 2002)
18. SoxR transcription factor
	2ZHG	Crystal structure of SoxR in complex with DNA	2.8	ESCHERICHIA COLI K12; SYNTHETIC CONSTRUCT	Pro	Loner			(Satoshi Watanabe et al. 2008)
19. Virulence factor
	1FZP	CRYSTAL STRUCTURES OF SARA: A PLEIOTROPIC REGULATOR OF VIRULENCE GENES IN S. AUREUS	2.95	STAPHYLOCOCCUS AUREUS; SYNTHETIC CONSTRUCT	Pro	Loner	DNA/RNA-binding 3-helical bundle		(M. A Schumacher, Hurlburt, and R. G Brennan 2001)
II. Zinc-coordinating group
Family Name	PDB Complex	PDB Name	Resolution (A)	Source	Type of Source	Association		Comment
1. ββα-zinc finger family
	1aay	ZIF268 ZINC FINGER-DNA COMPLEX	1.6	MUS MUSCULUS; SYNTHETIC CONSTRUCT	Eukar	T	beta-beta-alpha zinc fingers
	1zaa	ZINC FINGER-DNA RECOGNITION: CRYSTAL STRUCTURE OF A ZIF268-DNA COMPLEX AT 2.1 ANGSTROMS	2.1	MUS MUSCULUS; SYNTHETIC CONSTRUCT	Eukar	T	beta-beta-alpha zinc fingers
	2drp	THE CRYSTAL STRUCTURE OF A TWO ZINC-FINGER PEPTIDE REVEALS AN EXTENSION TO THE RULES FOR ZINC-FINGER/DNA RECOGNITION	2.8	DROSOPHILA MELANOGASTER; SYNTHETIC CONSTRUCT	Eukar	T	beta-beta-alpha zinc fingers
	1ubd	CO-CRYSTAL STRUCTURE OF HUMAN YY1 ZINC FINGER DOMAIN BOUND TO THE ADENO-ASSOCIATED VIRUS P5 INITIATOR ELEMENT	2.5	HOMO SAPIENS; SYNTHETIC CONSTRUCT	Eukar	T	beta-beta-alpha zinc fingers
	1mey	CRYSTAL STRUCTURE OF A DESIGNED ZINC FINGER PROTEIN BOUND TO DNA	2.2			T	beta-beta-alpha zinc fingers
	1a1g	DSNR (ZIF268 VARIANT) ZINC FINGER-DNA COMPLEX (GCGT SITE)	1.9	MUS MUSCULUS; SYNTHETIC CONSTRUCT	Eukar	T	beta-beta-alpha zinc fingers
	1a1h	QGSR (ZIF268 VARIANT) ZINC FINGER-DNA COMPLEX (GCAC SITE)	1.6	MUS MUSCULUS; SYNTHETIC CONSTRUCT	Eukar	T	beta-beta-alpha zinc fingers
	1a1I	RADR (ZIF268 VARIANT) ZINC FINGER-DNA COMPLEX (GCAC SITE)	1.6	MUS MUSCULUS; SYNTHETIC CONSTRUCT	Eukar	T	beta-beta-alpha zinc fingers
	1a1j	RADR (ZIF268 VARIANT) ZINC FINGER-DNA COMPLEX (GCGT SITE)	2	MUS MUSCULUS; SYNTHETIC CONSTRUCT	Eukar	T	beta-beta-alpha zinc fingers
	1a1k	RADR (ZIF268 VARIANT) ZINC FINGER-DNA COMPLEX (GACC SITE)	1.9	MUS MUSCULUS; SYNTHETIC CONSTRUCT	Eukar	T	beta-beta-alpha zinc fingers
	1a1l	ZIF268 ZINC FINGER-DNA COMPLEX (GCAC SITE)	2.3	MUS MUSCULUS; SYNTHETIC CONSTRUCT	Eukar	T	beta-beta-alpha zinc fingers
	2gli	FIVE-FINGER GLI/DNA COMPLEX	2.6	HOMO SAPIENS; SYNTHETIC CONSTRUCT	Eukar	T	beta-beta-alpha zinc fingers
	1A1F	DSNR (ZIF268 VARIANT) ZINC FINGER-DNA COMPLEX (GACC SITE)	2.1	MUS MUSCULUS; SYNTHETIC CONSTRUCT	Eukar	Representative association	beta-beta-alpha zinc fingers
	1F2I	COCRYSTAL STRUCTURE OF SELECTED ZINC FINGER DIMER BOUND TO DNA	2.35	MUS MUSCULUS; SYNTHETIC CONSTRUCT	Eukar	"	beta-beta-alpha zinc fingers
	1G2D	STRUCTURE OF A CYS2HIS2 ZINC FINGER/TATA BOX COMPLEX (CLONE #2)	2.2	MUS MUSCULUS; SYNTHETIC CONSTRUCT	Eukar	"	Zinc finger design
	1G2F	STRUCTURE OF A CYS2HIS2 ZINC FINGER/TATA BOX COMPLEX (TATAZF	2	MUS MUSCULUS; SYNTHETIC CONSTRUCT	Eukar	"	Zinc finger design
	1JK1	Zif268 D20A Mutant Bound to WT DNA Site	1.9	MUS MUSCULUS; SYNTHETIC CONSTRUCT	Eukar	"	beta-beta-alpha zinc fingers
	1JK2	Zif268 D20A mutant bound to the GCT DNA site	1.65	MUS MUSCULUS; SYNTHETIC CONSTRUCT	Eukar	"	beta-beta-alpha zinc fingers
	1P47	Crystal Structure of tandem Zif268 molecules complexed to DNA	2.2	MUS MUSCULUS; SYNTHETIC CONSTRUCT	Eukar	"	beta-beta-alpha zinc fingers
	2I13	Aart, a six finger zinc finger designed to recognize ANN triplets	1.96	MUS MUSCULUS; SYNTHETIC CONSTRUCT	Eukar	"	Zinc finger design
	1LLM	Crystal Structure of a Zif23-GCN4 Chimera Bound to DNA	1.5	MUS MUSCULUS, SACCHAROMYCES CEREVISIAE; SYNTHETIC CONSTRUCT	Eukar	"	beta-beta-alpha zinc fingers	More than one profile
	3KDE	Crystal structure of the THAP domain from D. melanogaster P-element transposase in complex with its natural DNA binding site	1.74	DROSOPHILA MELANOGASTER; SYNTHETIC CONSTRUCT	Eukar	Loner			(Sabogal et al. 2009)
2. Nuclear Receptors
	2nll	RETINOID X RECEPTOR-THYROID HORMONE RECEPTOR DNA-BINDING DOMAIN HETERODIMER BOUND TO THYROID RESPONSE ELEMENT DNA	1.9	HOMO SAPIENS; SYNTHETIC CONSTRUCT	Eukar	T	Glucocorticoid receptor-like (DNA-binding domain)
	1hcq	THE CRYSTAL STRUCTURE OF THE ESTROGEN RECEPTOR DNA-BINDING DOMAIN BOUND TO DNA: HOW RECEPTORS DISCRIMINATE BETWEEN THEIR RESPONSE ELEMENTS	2.4	HOMO SAPIENS; SYNTHETIC CONSTRUCT	Eukar	T	Glucocorticoid receptor-like (DNA-binding domain)
	1glu	CRYSTALLOGRAPHIC ANALYSIS OF THE INTERACTION OF THE GLUCOCORTICOID RECEPTOR WITH DNA	2.9	RATTUS NORVEGICUS; SYNTHETIC CONSTRUCT	Eukar	T	Glucocorticoid receptor-like (DNA-binding domain)
	1lat	GLUCOCORTICOID RECEPTOR MUTANT/DNA COMPLEX	1.9	RATTUS NORVEGICUS; SYNTHETIC CONSTRUCT	Eukar	T	Glucocorticoid receptor-like (DNA-binding domain)
	1by4	STRUCTURE AND MECHANISM OF THE HOMODIMERIC ASSEMBLY OF THE RXR ON DNA	2.1	HOMO SAPIENS; SYNTHETIC CONSTRUCT	Eukar	T	Glucocorticoid receptor-like (DNA-binding domain)
	1cit	DNA-BINDING MECHANISM OF THE MONOMERIC ORPHAN NUCLEAR RECEPTOR NGFI-B	2.7	RATTUS NORVEGICUS; SYNTHETIC CONSTRUCT	Eukar	T	Glucocorticoid receptor-like (DNA-binding domain)
	1a6y	REVERBA ORPHAN NUCLEAR RECEPTOR/DNA COMPLEX	2.3	HOMO SAPIENS; SYNTHETIC CONSTRUCT	Eukar	T	Glucocorticoid receptor-like (DNA-binding domain)
	1DSZ	STRUCTURE OF THE RXR/RAR DNA-BINDING DOMAIN HETERODIMER IN COMPLEX WITH THE RETINOIC ACID RESPONSE ELEMENT DR1	1.7	HOMO SAPIENS; SYNTHETIC CONSTRUCT	Eukar	Representative association	Glucocorticoid receptor-like (DNA-binding domain)
	1GA5	CRYSTAL STRUCTURE OF THE ORPHAN NUCLEAR RECEPTOR REV-ERB(ALPHA) DNA-BINDING DOMAIN BOUND TO ITS COGNATE RESPONSE ELEMENT	2.4	HOMO SAPIENS; SYNTHETIC CONSTRUCT	Eukar	"	Glucocorticoid receptor-like (DNA-binding domain)
	1HLZ	CRYSTAL STRUCTURE OF THE ORPHAN NUCLEAR RECEPTOR REV-ERB(ALPHA) DNA-BINDING DOMAIN BOUND TO ITS COGNATE RESPONSE ELEMENT	2.8	HOMO SAPIENS; SYNTHETIC CONSTRUCT	Eukar	"	Glucocorticoid receptor-like (DNA-binding domain)
	1KB2	Crystal Structure of VDR DNA-binding Domain Bound to Mouse Osteopontin (SPP) Response Element	2.7	HOMO SAPIENS; SYNTHETIC CONSTRUCT	Eukar	"	Glucocorticoid receptor-like (DNA-binding domain)
	1KB4	Crystal Structure of VDR DNA-binding Domain Bound to a Canonical Direct Repeat with Three Base Pair Spacer (DR3) Response Element	2.8	HOMO SAPIENS; SYNTHETIC CONSTRUCT	Eukar	"	Glucocorticoid receptor-like (DNA-binding domain)
	1KB6	Crystal Structure of VDR DNA-binding Domain Bound to Rat Osteocalcin (OC) Response Element	2.7	HOMO SAPIENS; SYNTHETIC CONSTRUCT	Eukar	"	Glucocorticoid receptor-like (DNA-binding domain)
	1R0N	Crystal Structure of Heterodimeric Ecdsyone receptor DNA binding complex	2.6	HOMO SAPIENS; DROSOPHILA MELANOGASTER; SYNTHETIC CONSTRUCT	Eukar	"	Glucocorticoid receptor-like (DNA-binding domain)
	1R0O	Crystal Structure of the Heterodimeric Ecdysone Receptor DNA-binding Complex	2.24	DROSOPHILA MELANOGASTER; SYNTHETIC CONSTRUCT	Eukar	"	Glucocorticoid receptor-like (DNA-binding domain)
	1R4O	Crystallographic analysis of the interaction of the glucocorticoid receptor with DNA	2.5	RATTUS NORVEGICUS; SYNTHETIC CONSTRUCT	Eukar	"	Glucocorticoid receptor-like (DNA-binding domain)
	1R4R	Crystallographic analysis of the interaction of the glucocorticoid receptor with DNA	3	RATTUS NORVEGICUS; SYNTHETIC CONSTRUCT	Eukar	"	Glucocorticoid receptor-like (DNA-binding domain)
	1YNW	Crystal Structure of Vitmain D Receptor and 9-cis Retinoic Acid Receptor DNA-Binding Domains Bound to a DR3 Response Element	3	HOMO SAPIENS; SYNTHETIC CONSTRUCT	Eukar	"	Glucocorticoid receptor-like (DNA-binding domain)
	2A66	Human Liver Receptor Homologue DNA-Binding Domain (hLRH-1 DBD) in Complex with dsDNA from the hCYP7A1 Promoter	2.2	HOMO SAPIENS	Eukar	"
	2C7A	STRUCTURE OF THE PROGESTERONE RECEPTOR-DNA COMPLEX	2.5	HOMO SAPIENS; SYNTHETIC CONSTRUCT	Eukar	"
	2HAN	Structural basis of heterodimeric ecdysteroid receptor interaction with natural response element hsp27 gene promoter	1.95	DROSOPHILA MELANOGASTER; SYNTHETIC CONSTRUCT	Eukar	"	Glucocorticoid receptor-like (DNA-binding domain)
	3CBB	Crystal Structure of Hepatocyte Nuclear Factor 4alpha in complex with DNA: Diabetes Gene Product	2	HOMO SAPIENS; SYNTHETIC CONSTRUCT	Eukar	"
	3FYL	GR DNA binding domain:CGT complex	1.63	RATTUS NORVEGICUS; SYNTHETIC CONSTRUCT	Eukar	"
	3G6P	GR DNA binding domain:FKBP5 complex, 18bp	1.985	RATTUS NORVEGICUS; SYNTHETIC CONSTRUCT	Eukar	"
	3G6Q	GR DNA binding domain:FKBP5 binding site complex-9	2.26	RATTUS NORVEGICUS; SYNTHETIC CONSTRUCT	Eukar	"
	3G6R	GR DNA binding domain:FKBP5 complex-52, 18bp	2.3	RATTUS NORVEGICUS; SYNTHETIC CONSTRUCT	Eukar	"
	3G6T	GR gamma DNA-binding domain:FKBP5 16bp complex-34	1.9	RATTUS NORVEGICUS; SYNTHETIC CONSTRUCT	Eukar	"
	3G6U	GR DNA-binding domain:FKBP5 16bp complex-49	1.9	RATTUS NORVEGICUS; SYNTHETIC CONSTRUCT	Eukar	"
	3G8U	DNA binding domain:GilZ 16bp complex-5	1.9	RATTUS NORVEGICUS; SYNTHETIC CONSTRUCT	Eukar	"
	3G8X	GR DNA binding domain:GilZ 16bp complex-65	2.05	RATTUS NORVEGICUS; SYNTHETIC CONSTRUCT	Eukar	"
	3G97	GR DNA-binding domain:GilZ 16bp complex-9	2.08	RATTUS NORVEGICUS; SYNTHETIC CONSTRUCT	Eukar	"
	3G99	GR DNA binding domain:Pal complex-9	1.81	RATTUS NORVEGICUS; SYNTHETIC CONSTRUCT	Eukar	"
	3G9I	GR DNA Binding domain: Pal complex-35	1.85	RATTUS NORVEGICUS; SYNTHETIC CONSTRUCT	Eukar	"
	3G9J	GR DNA binding domain:Pal, 18bp complex-36	2.32	RATTUS NORVEGICUS; SYNTHETIC CONSTRUCT	Eukar	"
	3G9M	GR DNA-binding domain:Sgk 16bp complex-44	1.61	RATTUS NORVEGICUS; SYNTHETIC CONSTRUCT	Eukar	"
	3G9O	GR DNA-binding domain:Sgk 16bp complex-9	1.65	RATTUS NORVEGICUS; SYNTHETIC CONSTRUCT	Eukar	"
	3G9P	GR DNA binding domain:Sgk 16bp complex-7	1.652	RATTUS NORVEGICUS; SYNTHETIC CONSTRUCT	Eukar	"
3. Loop-sheet-helix family
	1tsr	P53 CORE DOMAIN IN COMPLEX WITH DNA	2.2	HOMO SAPIENS; SYNTHETIC CONSTRUCT	Eukar	T	Common fold of diphtheria toxin/transcription factors/cytochrome f
	1tup	TUMOR SUPPRESSOR P53 COMPLEXED WITH DNA	2.2	HOMO SAPIENS; SYNTHETIC CONSTRUCT	Eukar	T	Common fold of diphtheria toxin/transcription factors/cytochrome f
	2AC0	Structural Basis of DNA Recognition by p53 Tetramers (complex I)	1.8	HOMO SAPIENS; SYNTHETIC CONSTRUCT	Eukar	Representative association	Common fold of diphtheria toxin/transcription factors/cytochrome f
	2ADY	Structural Basis of DNA Recognition by p53 Tetramers (complex IV)	2.5	HOMO SAPIENS; SYNTHETIC CONSTRUCT	Eukar	"	Common fold of diphtheria toxin/transcription factors/cytochrome f
	2AHI	Structural Basis of DNA Recognition by p53 Tetramers (complex III)	1.85	HOMO SAPIENS; SYNTHETIC CONSTRUCT	Eukar	"	Common fold of diphtheria toxin/transcription factors/cytochrome f
	2ATA	Structural Basis of DNA Recognition by p53 Tetramers (complex II)	2.2	HOMO SAPIENS; SYNTHETIC CONSTRUCT	Eukar	"	Common fold of diphtheria toxin/transcription factors/cytochrome f
	2GEQ	Crystal Structure of a p53 Core Dimer Bound to DNA	2.3	MUS MUSCULUS; SYNTHETIC CONSTRUCT	Eukar	"
	3D0A	Human p53 core domain with hot spot mutation R249S and second site suppressor mutation H168R in sequence-specific complex with DNA	1.8	HOMO SAPIENS; SYNTHETIC CONSTRUCT	Eukar	"
	3EXJ	Crystal Structure of a p53 Core Tetramer Bound to DNA	2	MUS MUSCULUS; SYNTHETIC CONSTRUCT	Eukar	"
	3EXL	Crystal Structure of a p53 Core Tetramer Bound to DNA	2.2	MUS MUSCULUS; SYNTHETIC CONSTRUCT	Eukar	"
4. GAL4 and GAL-4 like family
	1zme	CRYSTAL STRUCTURE OF PUT3/DNA COMPLEX	2.5	SACCHAROMYCES CEREVISIAE	Eukar	T	Zn2/Cys6 DNA-binding domain
	1d66	DNA RECOGNITION BY GAL4: STRUCTURE OF A PROTEIN/DNA COMPLEX	2.7	SACCHAROMYCES CEREVISIAE; SYNTHETIC CONSTRUCT	Eukar	T	Zn2/Cys6 DNA-binding domain
	1HWT	STRUCTURE OF A HAP1/DNA COMPLEX REVEALS DRAMATICALLY ASYMMETRIC DNA BINDING BY A HOMODIMERIC PROTEIN	2.5	SACCHAROMYCES CEREVISIAE; SYNTHETIC CONSTRUCT	Eukar	Representative association	Zn2/Cys6 DNA-binding domain
	1QP9	STRUCTURE OF HAP1-PC7 COMPLEXED TO THE UAS OF CYC7	2.8	SACCHAROMYCES CEREVISIAE; SYNTHETIC CONSTRUCT	Eukar	"	Zn2/Cys6 DNA-binding domain
	2ER8	Crystal Structure of Leu3 DNA-binding domain complexed with a 12mer DNA duplex	2.85	SACCHAROMYCES CEREVISIAE; SYNTHETIC CONSTRUCT	Eukar	"
	2ERE	Crystal Structure of a Leu3 DNA-binding domain complexed with a 15mer DNA duplex	3	SACCHAROMYCES CEREVISIAE; SYNTHETIC CONSTRUCT	Eukar	"
	2HAP	STRUCTURE OF A HAP1-18/DNA COMPLEX REVEALS THAT PROTEIN/DNA INTERACTIONS CAN HAVE DIRECT ALLOSTERIC EFFECTS ON TRANSCRIPTIONAL ACTIVATION	2.5	SACCHAROMYCES CEREVISIAE; SYNTHETIC CONSTRUCT	Eukar	"	Zn2/Cys6 DNA-binding domain
	3COQ	Structural Basis for Dimerization in DNA Recognition by Gal4	2.4	SACCHAROMYCES CEREVISIAE; SYNTHETIC CONSTRUCT	Eukar	"	Zn2/Cys6 DNA-binding domain
5. GATA transcription factors
	3DFX	Opposite GATA DNA binding	2.7	MUS MUSCULUS; SYNTHETIC CONSTRUCT	Eukar	Loner			(Bates et al. 2008)
6. GCM transcription factor
	1ODH	STRUCTURE OF THE GCM DOMAIN BOUND TO DNA	2.85	MUS MUSCULUS; SYNTHETIC CONSTRUCT	Eukar	Loner	GCM domain		(Cohen et al. 2003)
III. Zipper-type group
Family Name	PDB Complex	PDB Name	Resolution (A)	Source	Type of Source	Association		Comment	Reference
1. Leucine zipper family
1.1 bzip1 and Maf
	2dgc	GCN4 BASIC DOMAIN, LEUCINE ZIPPER COMPLEXED WITH ATF/CREB SITE DNA	2.2	SACCHAROMYCES CEREVISIAE; SYNTHETIC CONSTRUCT	Eukar	T	Aha1/BPI domain-like
	1dgc	THE X-RAY STRUCTURE OF THE GCN4-BZIP BOUND TO ATF/CREB SITE DNA SHOWS THE COMPLEX DEPENDS ON DNA FLEXIBILITY	3	SACCHAROMYCES CEREVISIAE; SYNTHETIC CONSTRUCT	Eukar	T	Aha1/BPI domain-like
	1ysa	THE GCN4 BASIC REGION LEUCINE ZIPPER BINDS DNA AS A DIMER OF UNINTERRUPTED ALPHA HELICES: CRYSTAL STRUCTURE OF THE PROTEIN-DNA COMPLEX	2.9	SACCHAROMYCES CEREVISIAE; SYNTHETIC CONSTRUCT	Eukar	T	Aha1/BPI domain-like
	1a02	STRUCTURE OF THE DNA BINDING DOMAINS OF NFAT, FOS AND JUN BOUND TO DNA	2.7	HOMO SAPIENS; SYNTHETIC CONSTRUCT	Eukar	T	Aha1/BPI domain-like
	1JNM	Crystal Structure of the Jun/CRE Complex	2.2	HOMO SAPIENS; SYNTHETIC CONSTRUCT	Eukar	Representative Association	Aha1/BPI domain-like
	2H7H	Crystal structure of the JUN BZIP homodimer complexed with AP-1 DNA	2.3	AVIAN SARCOMA VIRUS; SYNTHETIC CONSTRUCT	Eukar	"	Aha1/BPI domain-like
	1T2K	Structure Of The DNA Binding Domains Of IRF3, ATF-2 and Jun Bound To DNA	3	HOMO SAPIENS; SYNTHETIC CONSTRUCT	Eukar	"	Aha1/BPI domain-like	More than one profile (Te)
	1DH3	CRYSTAL STRUCTURE OF A CREB BZIP-CRE COMPLEX REVEALS THE BASIS FOR CREB FAIMLY SELECTIVE DIMERIZATION AND DNA BINDING	3	MUS MUSCULUS; SYNTHETIC CONSTRUCT	Eukar	Loner	Aha1/BPI domain-like		(M. A. Schumacher 2000)
	1GD2	CRYSTAL STRUCTURE OF BZIP TRANSCRIPTION FACTOR PAP1 BOUND TO DNA	2	SCHIZOSACCHAROMYCES POMBE; SYNTHETIC CONSTRUCT	Eukar	Loner	Aha1/BPI domain-like		(Fujii et al. 2000)
	3A5T	Crystal structure of MafG-DNA complex	2.8	MUS MUSCULUS; SYNTHETIC CONSTRUCT	Eukar	Loner			(Kurokawa et al. 2009)
1.2 bzip2
	1GTW	CRYSTAL STRUCTURE OF C/EBPBETA BZIP DIMERIC BOUND TO A DNA FRAGMENT FROM THE TOM-1A PROMOTER	1.85	HOMO SAPIENS; SYNTHETIC CONSTRUCT	Eukar	Pairwise Association	Aha1/BPI domain-like
	1GU4	CRYSTAL STRUCTURE OF C/EBPBETA BZIP DIMERIC BOUND TO A HIGH AFFINITY DNA FRAGMENT	1.8	HOMO SAPIENS; SYNTHETIC CONSTRUCT	Eukar		Aha1/BPI domain-like
	1GU5	CRYSTAL STRUCTURE OF C/EBPBETA BZIP DIMERIC BOUND TO A DNA FRAGMENT FROM THE MIM-1 PROMOTER	2.1	HOMO SAPIENS; SYNTHETIC CONSTRUCT	Eukar		Aha1/BPI domain-like
	1HJB	CRYSTAL STRUCTURE OF RUNX-1/AML1/CBFALPHA RUNT DOMAIN AND C/EBPBETA BZIP DIMERIC BOUND TO A DNA FRAGMENT FROM THE CSF-1R PROMOTER	3	HOMO SAPIENS; MUS MUSCULUS; SYNTHETIC CONSTRUCT	Eukar
	1IO4	CRYSTAL STRUCTURE OF RUNX-1/AML1/CBFALPHA RUNT DOMAIN-CBFBETA CORE DOMAIN HETERODIMER AND C/EBPBETA BZIP HOMODIMER BOUND TO A DNA FRAGMENT FROM THE CSF-1R PROMOTER	3	HOMO SAPIENS; MUS MUSCULUS; SYNTHETIC CONSTRUCT	Eukar		Parallel Coiled coil (Chain A and B)
	2e+42	Crystal structure of C/EBPbeta Bzip homodimer V285A mutant bound to A High Affinity DNA fragment	1.8	HOMO SAPIENS; SYNTHETIC CONSTRUCT	Eukar		Aha1/BPI domain-like
	2e+43	Crystal structure of C/EBPbeta Bzip homodimer K269A mutant bound to A High Affinity DNA fragment	2.1	HOMO SAPIENS; SYNTHETIC CONSTRUCT	Eukar		Aha1/BPI domain-like
	1NWQ	CRYSTAL STRUCTURE OF C/EBPALPHA-DNA COMPLEX	2.8	RATTUS NORVEGICUS; SYNTHETIC CONSTRUCT	Eukar		Parallel Coiled coil
	1H9D	AML1/CBF-BETA/DNA COMPLEX	2.6	HOMO SAPIENS; SYNTHETIC CONSTRUCT	Eukar		Common fold of diphtheria toxin/transcription factors/cytochrome f (Chain A and C)
	1HJC	CRYSTAL STRUCTURE OF RUNX-1/AML1/CBFALPHA RUNT DOMAIN BOUND TO A DNA FRAGMENT FROM THE CSF-1R PROMOTER	2.65	MUS MUSCULUS; SYNTHETIC CONSTRUCT	Eukar		Common fold of diphtheria toxin/transcription factors/cytochrome f (Chain A and C)
	2C9L	STRUCTURE OF THE EPSTEIN-BARR VIRUS ZEBRA PROTEIN	2.25	HUMAN HERPESVIRUS 4; SYNTHETIC CONSTRUCT	Viral		Aha1/BPI domain-like
	1H88	CRYSTAL STRUCTURE OF TERNARY PROTEIN-DNA COMPLEX1	2.8	HOMO SAPIENS; MUS MUSCULUS; SYNTHETIC CONSTRUCT	Eukar	Representative Association (Te)	Aha1/BPI domain-like
	1H89	CRYSTAL STRUCTURE OF TERNARY PROTEIN-DNA COMPLEX2	2.45	HOMO SAPIENS; MUS MUSCULUS; SYNTHETIC CONSTRUCT	Eukar	"	Aha1/BPI domain-like
	1H8A	CRYSTAL STRUCTURE OF TERNARY PROTEIN-DNA COMPLEX3	2.23	HOMO SAPIENS; AVIAN MYELOBLASTOSIS VIRUS; SYNTHETIC CONSTRUCT	Eukar+Viral	"	Aha1/BPI domain-like
2. Helix-loop-helix family
	1am9	HUMAN SREBP-1A BOUND TO LDL RECEPTOR PROMOTER	2.3	HOMO SAPIENS; SYNTHETIC CONSTRUCT	Eukar	T	HLH-like
	1hlo	THE CRYSTAL STRUCTURE OF AN INTACT HUMAN MAX-DNA COMPLEX: NEW INSIGHTS INTO MECHANISMS OF TRANSCRIPTIONAL CONTROL	2.8	HOMO SAPIENS; SYNTHETIC CONSTRUCT	Eukar	T	HLH-like
	1an4	STRUCTURE AND FUNCTION OF THE B/HLH/Z DOMAIN OF USF	2.9	HOMO SAPIENS	Eukar	T	HLH-like
	1an2	RECOGNITION BY MAX OF ITS COGNATE DNA THROUGH A DIMERIC B/HLH/Z DOMAIN	2.9	MUS MUSCULUS	Eukar	T	HLH-like
	1mdy	CRYSTAL STRUCTURE OF MYOD BHLH DOMAIN BOUND TO DNA: PERSPECTIVES ON DNA RECOGNITION AND IMPLICATIONS FOR TRANSCRIPTIONAL ACTIVATION	2.8	MUS MUSCULUS; SYNTHETIC CONSTRUCT	Eukar	T	HLH-like
	1a0a	PHOSPHATE SYSTEM POSITIVE REGULATORY PROTEIN PHO4/DNA COMPLEX	2.8	SACCHAROMYCES CEREVISIAE; SYNTHETIC CONSTRUCT	Eukar	T	HLH-like
	1NKP	Crystal structure of Myc-Max recognizing DNA	1.8	HOMO SAPIENS; SYNTHETIC CONSTRUCT	Eukar	Representative Association	HLH-like
	1NLW	Crystal structure of Mad-Max recognizing DNA	2	HOMO SAPIENS; SYNTHETIC CONSTRUCT	Eukar	"	HLH-like
	2QL2	Crystal Structure of the basic-helix-loop-helix domains of the heterodimer E47/NeuroD1 bound to DNA	2.5	MUS MUSCULUS; SYNTHETIC CONSTRUCT	Eukar	Loner			(Longo, Guanga, and Rose 2008)
IV. Other α-helix group
Family Name	PDB Complex	PDB Name	Resolution (A)	Source	Type of Source	Association		Comment	Reference
1. Papillomavirus-1 E2 family
	2bop	CRYSTAL STRUCTURE AT 1.7 ANGSTROMS OF THE BOVINE PAPILLOMAVIRUS-1 E2 DNA-BINDING DOMAIN BOUND TO ITS DNA TARGET	1.7	BOVINE PAPILLOMAVIRUS TYPE 1; SYNTHETIC CONSTRUCT	Viral	T	Ferredoxin-like
	1JJ4	Human papillomavirus type 18 E2 DNA-binding domain bound to its DNA target	2.4	HUMAN PAPILLOMAVIRUS TYPE 18; SYNTHETIC CONSTRUCT	Viral	Representative Association	Ferredoxin-like
2. Histone family
	1aoi	COMPLEX BETWEEN NUCLEOSOME CORE PARTICLE (H3,H4,H2A,H2B) AND 146 BP LONG DNA FRAGMENT	2.8	XENOPUS LAEVIS; SYNTHETIC CONSTRUCT	Eukar	T	Histone-fold
	1EQZ	X-RAY STRUCTURE OF THE NUCLEOSOME CORE PARTICLE AT 2.5 A RESOLUTION	2.5	GALLUS GALLUS; SYNTHETIC CONSTRUCT	Eukar	Representative Association	Histone-fold
	1F66	2.6 A CRYSTAL STRUCTURE OF A NUCLEOSOME CORE PARTICLE CONTAINING THE VARIANT HISTONE H2A.Z	2.6	XENOPUS LAEVIS; MUS MUSCULUS; HOMO SAPIENS; SYNTHETIC CONSTRUCT	Eukar	"	Histone-fold
	1KX3	X-Ray Structure of the Nucleosome Core Particle, NCP146, at 2.0 A Resolution	2	HOMO SAPIENS; XENOPUS LAEVIS	Eukar	"	Histone-fold
	1KX4	X-Ray Structure of the Nucleosome Core Particle, NCP146b, at 2.6 A Resolution	2.6	HOMO SAPIENS; XENOPUS LAEVIS	Eukar	"	Histone-fold
	1KX5	X-Ray Structure of the Nucleosome Core Particle, NCP147, at 1.9 A Resolution	1.94	HOMO SAPIENS; XENOPUS LAEVIS	Eukar	"	Histone-fold
	1M18	LIGAND BINDING ALTERS THE STRUCTURE AND DYNAMICS OF NUCLEOSOMAL DNA	2.45	XENOPUS LAEVIS; SYNTHETIC CONSTRUCT	Eukar	"	Histone-fold
	1M19	LIGAND BINDING ALTERS THE STRUCTURE AND DYNAMICS OF NUCLEOSOMAL DNA	2.3	XENOPUS LAEVIS; SYNTHETIC CONSTRUCT	Eukar	"	Histone-fold
	1M1A	LIGAND BINDING ALTERS THE STRUCTURE AND DYNAMICS OF NUCLEOSOMAL DNA	2.65	XENOPUS LAEVIS; SYNTHETIC CONSTRUCT	Eukar	"	Histone-fold
	1P34	Crystallographic Studies of Nucleosome Core Particles containing Histone 'Sin' Mutants	2.7	HOMO SAPIENS; XENOPUS LAEVIS	Eukar	"	Histone-fold
	1P3A	Crystallographic Studies of Nucleosome Core Particles containing Histone 'Sin' Mutants	3	HOMO SAPIENS; XENOPUS LAEVIS	Eukar	"	Histone-fold
	1P3B	Crystallographic Studies of Nucleosome Core Particles containing Histone 'Sin' Mutants	3	HOMO SAPIENS; XENOPUS LAEVIS	Eukar	"	Histone-fold
	1P3F	Crystallographic Studies of Nucleosome Core Particles containing Histone 'Sin' Mutants	2.9	HOMO SAPIENS; XENOPUS LAEVIS	Eukar	"	Histone-fold
	1P3G	Crystallographic Studies of Nucleosome Core Particles containing Histone 'Sin' Mutants	2.7	HOMO SAPIENS; XENOPUS LAEVIS	Eukar	"	Histone-fold
	1P3I	Crystallographic Studies of Nucleosome Core Particles containing Histone 'Sin' Mutants	2.3	HOMO SAPIENS; XENOPUS LAEVIS	Eukar	"	Histone-fold
	1P3K	Crystallographic Studies of Nucleosome Core Particles containing Histone 'Sin' Mutants	2.9	HOMO SAPIENS; XENOPUS LAEVIS	Eukar	"	Histone-fold
	1P3L	Crystallographic Studies of Nucleosome Core Particles containing Histone 'Sin' Mutants	2.4	HOMO SAPIENS; XENOPUS LAEVIS	Eukar	"	Histone-fold
	1P3M	Crystallographic Studies of Nucleosome Core Particles containing Histone 'Sin' Mutants	2.9	HOMO SAPIENS; XENOPUS LAEVIS	Eukar	"	Histone-fold
	1P3O	Crystallographic Studies of Nucleosome Core Particles containing Histone 'Sin' Mutants	2.75	HOMO SAPIENS; XENOPUS LAEVIS	Eukar	"	Histone-fold
	1P3P	Crystallographic Studies of Nucleosome Core Particles containing Histone 'Sin' Mutants	2.7	HOMO SAPIENS; XENOPUS LAEVIS	Eukar	"	Histone-fold
	1S32	Molecular Recognition of the Nucleosomal 'Supergroove'	2.05	XENOPUS LAEVIS; SYNTHETIC CONSTRUCT	Eukar	"	Histone-fold
	1U35	Crystal structure of the nucleosome core particle containing the histone domain of macroH2A	3	HOMO SAPIENS; MUS MUSCULUS	Eukar	"	Histone-fold
	2CV5	Crystal structure of human nucleosome core particle	2.5	HOMO SAPIENS; SYNTHETIC CONSTRUCT	Eukar	"	Histone-fold
	2NQB	Drosophila Nucleosome Structure	2.3	HOMO SAPIENS; DROSOPHILA MELANOGASTER	Eukar	"	Histone-fold
	2NZD	Nucleosome core particle containing 145 bp of DNA	2.65	XENOPUS LAEVIS; SYNTHETIC CONSTRUCT	Eukar	"	Histone-fold
	2PYO	Drosophila nucleosome core	2.43	HOMO SAPIENS; DROSOPHILA MELANOGASTER	Eukar	"	Histone-fold
	3C1B	The effect of H3 K79 dimethylation and H4 K20 trimethylation on nucleosome and chromatin structure	2.2	XENOPUS LAEVIS; XENOPUS (SILURANA) TROPICALIS; SYNTHETIC CONSTRUCT	Eukar	"	Histone-fold
	3KUY	DNA Stretching in the Nucleosome Facilitates Alkylation by an Intercalating Antitumor Agent	2.9	XENOPUS LAEVIS; SYNTHETIC CONSTRUCT	Eukar	"
3. EBNA1 nuclear protein family
	1b3t	EBNA-1 NUCLEAR PROTEIN/DNA COMPLEX	2.2	HUMAN HERPESVIRUS 4; SYNTHETIC CONSTRUCT	Viral	T	Ferredoxin-like
4. Skn-1 transcription factor
	1skn	THE BINDING DOMAIN OF SKN-1 IN COMPLEX WITH DNA: A NEW DNA-BINDING MOTIF	2.5	CAENORHABDITIS ELEGANS; SYNTHETIC CONSTRUCT	Eukar	T	A DNA-binding domain in eukaryotic transcription factors
5. Site specific recombinases
	1crx	CRE RECOMBINASE/DNA COMPLEX REACTION INTERMEDIATE I	2.4	ENTEROBACTERIA PHAGE P1; SYNTHETIC CONSTRUCT	Viral	T	DNA breaking-rejoining enzymes
	1DRG	CRYSTAL STRUCTURE OF TRIMERIC CRE RECOMBINASE-LOX COMPLEX	2.55	ENTEROBACTERIA PHAGE P1; SYNTHETIC CONSTRUCT	Viral	Representative Association	DNA breaking-rejoining enzymes
	1F44	CRYSTAL STRUCTURE OF TRIMERIC CRE RECOMBINASE-LOX COMPLEX	2.05	ENTEROBACTERIA PHAGE P1; SYNTHETIC CONSTRUCT	Viral	"	DNA breaking-rejoining enzymes
	1KBU	CRE RECOMBINASE BOUND TO A LOXP HOLLIDAY JUNCTION	2.2	ENTEROBACTERIA PHAGE P1; SYNTHETIC CONSTRUCT	Viral	"	DNA breaking-rejoining enzymes
	1MA7	Crystal structure of Cre site-specific recombinase complexed with a mutant DNA substrate, LoxP-A8/T27	2.3	ENTEROBACTERIA PHAGE P1; SYNTHETIC CONSTRUCT	Viral	"	DNA breaking-rejoining enzymes
	1P7D	Crystal structure of the Lambda Integrase (residues 75-356) bound to DNA	2.95	ENTEROBACTERIA PHAGE LAMBDA; SYNTHETIC CONSTRUCT	Viral	"	DNA breaking-rejoining enzymes
	1PVP	BASIS FOR A SWITCH IN SUBSTRATE SPECIFICITY: CRYSTAL STRUCTURE OF SELECTED VARIANT OF CRE SITE-SPECIFIC RECOMBINASE, ALSHG BOUND TO THE ENGINEERED RECOGNITION SITE LOXM7	2.35	ENTEROBACTERIA PHAGE P1; SYNTHETIC CONSTRUCT	Viral	"	DNA breaking-rejoining enzymes
	1PVQ	BASIS FOR A SWITCH IN SUBSTRATE SPECIFICITY: CRYSTAL STRUCTURE OF SELECTED VARIANT OF CRE SITE-SPECIFIC RECOMBINASE, LNSGG BOUND TO THE ENGINEERED RECOGNITION SITE LOXM7	2.75	ENTEROBACTERIA PHAGE P1; SYNTHETIC CONSTRUCT	Viral	"	DNA breaking-rejoining enzymes
	1PVR	BASIS FOR A SWITCH IN SUBSTRATE SPECIFICITY: CRYSTAL STRUCTURE OF SELECTED VARIANT OF CRE SITE-SPECIFIC RECOMBINASE, LNSGG BOUND TO THE LOXP (WILDTYPE) RECOGNITION SITE	2.65	ENTEROBACTERIA PHAGE P1; SYNTHETIC CONSTRUCT	Viral	"	DNA breaking-rejoining enzymes
	1Q3U	Crystal structure of a wild-type Cre recombinase-loxP synapse: pre-cleavage complex	2.9	ENTEROBACTERIA PHAGE P1; SYNTHETIC CONSTRUCT	Viral	"	DNA breaking-rejoining enzymes
	1Q3V	Crystal structure of a wild-type Cre recombinase-loxP synapse: phosphotyrosine covalent intermediate	2.91	ENTEROBACTERIA PHAGE P1; SYNTHETIC CONSTRUCT	Viral	"	DNA breaking-rejoining enzymes
	1XNS	Peptide trapped Holliday junction intermediate in Cre-loxP recombination	2.8	ENTEROBACTERIA PHAGE P1; SYNTHETIC CONSTRUCT	Viral	"	DNA breaking-rejoining enzymes
	1XO0	High resolution structure of the holliday junction intermediate in cre-loxp site-specific recombination	2	ENTEROBACTERIA PHAGE P1; SYNTHETIC CONSTRUCT	Viral	"	DNA breaking-rejoining enzymes
	1Z19	Crystal structure of a lambda integrase(75-356) dimer bound to a COC' core site	2.8	ENTEROBACTERIA PHAGE LAMBDA; SYNTHETIC CONSTRUCT	Viral	"	DNA breaking-rejoining enzymes
	2A3V	Structural basis for broad DNA-specificity in integron recombination	2.8	VIBRIO CHOLERAE O1 BIOVAR ELTOR STR. N16961; SYNTHETIC CONSTRUCT	Pro	"	DNA breaking-rejoining enzymes
	2CRX	STRUCTURE OF THE HOLLIDAY JUNCTION INTERMEDIATE IN CRE-LOXP SITE-SPECIFIC RECOMBINATION	2.5	ENTEROBACTERIA PHAGE P1; SYNTHETIC CONSTRUCT	Viral	"	DNA breaking-rejoining enzymes
	2HOF	Crystal structure of the pre-cleavage synaptic complex in the cre-loxp site-specific recombination	2.4	ENTEROBACTERIA PHAGE P1; SYNTHETIC CONSTRUCT	Viral	"	DNA breaking-rejoining enzymes
	2HOI	Crystal structure of the tetrameric pre-cleavage synaptic complex in the cre-loxp site-specific recombination	2.601	ENTEROBACTERIA PHAGE P1; SYNTHETIC CONSTRUCT	Viral	"	DNA breaking-rejoining enzymes
	3C28	Crystal structure of the product synapse complex	2.6	BACTERIOPHAGE P1; SYNTHETIC CONSTRUCT	Viral	"
	3C29	Cre-loxP Synaptic structure	2.2	BACTERIOPHAGE P1; SYNTHETIC CONSTRUCT	Viral	"
	3CRX	CRE RECOMBINASE/DNA COMPLEX INTERMEDIATE I	2.5	ENTEROBACTERIA PHAGE P1; SYNTHETIC CONSTRUCT	Viral	"	DNA breaking-rejoining enzymes
	4CRX	ASYMMETRIC DNA-BENDING IN THE CRE-LOXP SITE-SPECIFIC RECOMBINATION SYNAPSE	2.2	ENTEROBACTERIA PHAGE P1; SYNTHETIC CONSTRUCT	Viral	"	DNA breaking-rejoining enzymes
	5CRX	ASYMMETRIC DNA-BENDING IN THE CRE-LOXP SITE-SPECIFIC RECOMBINATION SYNAPSE	2.7	ENTEROBACTERIA PHAGE P1; SYNTHETIC CONSTRUCT	Viral	"	DNA breaking-rejoining enzymes
	1FLO	FLP Recombinase-Holliday Junction Complex I	2.65	SACCHAROMYCES CEREVISIAE; SYNTHETIC CONSTRUCT	Eukar	Pairwise Association	DNA breaking-rejoining enzymes
	1M6X	Flpe-Holliday Junction Complex	2.8	SACCHAROMYCES CEREVISIAE; SYNTHETIC CONSTRUCT	Eukar		DNA breaking-rejoining enzymes
	1P4E	Flpe W330F mutant-DNA Holliday Junction Complex	2.7	SACCHAROMYCES CEREVISIAE; SYNTHETIC CONSTRUCT	Eukar		DNA breaking-rejoining enzymes
6. High mobility group family
	1qrv	CRYSTAL STRUCTURE OF THE COMPLEX OF HMG-D AND DNA	2.2	DROSOPHILA MELANOGASTER; SYNTHETIC CONSTRUCT	Eukar	T	KRAB domain (Kruppel-associated box)
	1ckt	CRYSTAL STRUCTURE OF HMG1 DOMAIN A BOUND TO A CISPLATIN-MODIFIED DNA DUPLEX	2.5	RATTUS NORVEGICUS; SYNTHETIC CONSTRUCT	Eukar	T	KRAB domain (Kruppel-associated box)
	3F27	Structure of Sox17 Bound to DNA	2.75	MUS MUSCULUS; SYNTHETIC CONSTRUCT	Eukar	Representative Association
	1GT0	CRYSTAL STRUCTURE OF A POU/HMG/DNA TERNARY COMPLEX	2.6	HOMO SAPIENS; MUS MUSCULUS; SYNTHETIC CONSTRUCT	Eukar	"	KRAB domain (Kruppel-associated box)	More than one profile (Te)
7. MADS box family
	1mnm	YEAST MATALPHA2/MCM1/DNA TERNARY TRANSCRIPTION COMPLEX CRYSTAL STRUCTURE	2.25	SACCHAROMYCES CEREVISIAE	Eukar	T	SRF-like
	1EGW	CRYSTAL STRUCTURE OF MEF2A CORE BOUND TO DNA	1.5	HOMO SAPIENS; SYNTHETIC CONSTRUCT	Eukar	Representative Association	SRF-like
	1N6J	Structural basis of sequence-specific recruitment of histone deacetylases by Myocyte Enhancer Factor-2	2.2	HOMO SAPIENS; SYNTHETIC CONSTRUCT	Eukar	"	SRF-like
	1TQE	Mechanism of recruitment of class II histone deacetylases by myocyte enhancer factor-2	2.7	HOMO SAPIENS; MUS MUSCULUS; SYNTHETIC CONSTRUCT	Eukar	"	SRF-like
8 CUT domain
	2O49	Crystal Structure of the N-terminal CUT domain of SATB1 Bound to Matrix Attachment Region DNA	2	HOMO SAPIENS; SYNTHETIC CONSTRUCT	Eukar	Pairwise Association	lambda repressor-like DNA-binding domains
	2O4A	Crystal Structure of the N-terminal CUT Domain of SATB1 Bound to Matrix Attachment Region DNA	1.75	HOMO SAPIENS; SYNTHETIC CONSTRUCT	Eukar		lambda repressor-like DNA-binding domains
	2D5V	Crystal structure of HNF-6alpha DNA-binding domain in complex with the TTR promoter	2	RATTUS NORVEGICUS; SYNTHETIC CONSTRUCT	Eukar	Loner			(Iyaguchi et al. 2007)
9. BAF (Barrier to autointegration factor)
	2BZF	STRUCTURAL BASIS FOR DNA BRIDGING BY BARRIER-TO-AUTOINTEGRATION FACTOR (BAF)	2.87	HOMO SAPIENS; SYNTHETIC CONSTRUCT	Eukar	Loner	SAM domain-like		(Bradley et al. 2005)
10. p16.7 Protein
	2C5R	THE STRUCTURE OF PHAGE PHI29 REPLICATION ORGANIZER PROTEIN P16.7 IN COMPLEX WITH DOUBLE STRANDED DNA	2.9	BACILLUS PHAGE PHI29; SYNTHETIC CONSTRUCT	Viral	Loner	Phage replication organizer domain		(Albert et al. 2005)
V. β-sheet group
Family Name	PDB Complex	PDB Name	Resolution (A)	Source	Type of source	Association		Comment	Reference
1. TATA box-binding family
	1ytb	CRYSTAL STRUCTURE OF A YEAST TBP/TATA-BOX COMPLEX	1.8	SACCHAROMYCES CEREVISIAE; SYNTHETIC CONSTRUCT	Eukar	T	TBP-like
	1ytf	YEAST TFIIA/TBP/DNA COMPLEX	2.5	SACCHAROMYCES CEREVISIAE; SYNTHETIC CONSTRUCT	Eukar	T	TBP-like
	1ais	TATA-BINDING PROTEIN/TRANSCRIPTION FACTOR (II)B/TATA-BOX COMPLEX FROM PYROCOCCUS WOESEI	2.1	PYROCOCCUS WOESEI; SYNTHETIC CONSTRUCT	Pro	T	TBP-like
	1cdw	HUMAN TBP CORE DOMAIN COMPLEXED WITH DNA	1.9	HOMO SAPIENS; SYNTHETIC CONSTRUCT	Eukar	T	TBP-like
	1tgh	TATA BINDING PROTEIN (TBP)/DNA COMPLEX	2.9	HOMO SAPIENS; SYNTHETIC CONSTRUCT	Eukar	T	TBP-like
	1vol	TFIIB (HUMAN CORE DOMAIN)/TBP (A.THALIANA)/TATA ELEMENT TERNARY COMPLEX	2.7	HOMO SAPIENS; ARABIDOPSIS THALIANA; SYNTHETIC CONSTRUCT	Eukar	T	TBP-like
	1d3u	TATA-BINDING PROTEIN/TRANSCRIPTION FACTOR (II)B/BRE+TATA-BOX COMPLEX FROM PYROCOCCUS WOESEI	2.4	PYROCOCCUS WOESEI; SYNTHETIC CONSTRUCT	Pro	T	TBP-like
	1c9b	CRYSTAL STRUCTURE OF A HUMAN TBP CORE DOMAIN-HUMAN TFIIB CORE DOMAIN COMPLEX BOUND TO AN EXTENDED, MODIFIED ADENOVIRAL MAJOR LATE PROMOTER (ADMLP)	2.65	HOMO SAPIENS; SYNTHETIC CONSTRUCT	Eukar	T	TBP-like
	1JFI	Crystal Structure of the NC2-TBP-DNA Ternary Complex	2.62	HOMO SAPIENS; SYNTHETIC CONSTRUCT	Eukar	Representative association	TBP-like	More than one profile
	1NGM	Crystal structure of a yeast Brf1-TBP-DNA ternary complex	2.95	SACCHAROMYCES CEREVISIAE; SYNTHETIC CONSTRUCT	Eukar	"	TBP-like	" (Te)
	1NH2	Crystal structure of a yeast TFIIA/TBP/DNA complex	1.9	SACCHAROMYCES CEREVISIAE; SYNTHETIC CONSTRUCT	Eukar	"	TBP-like	" (Te)
	1NVP	HUMAN TFIIA/TBP/DNA COMPLEX	2.1	HOMO SAPIENS; SYNTHETIC CONSTRUCT	Eukar	"	TBP-like	" (Te)
	1RM1	Structure of a Yeast TFIIA/TBP/TATA-box DNA Complex	2.5	SACCHAROMYCES CEREVISIAE; SYNTHETIC CONSTRUCT	Eukar	"	TBP-like	" (Te)
	1QN3	CRYSTAL STRUCTURE OF THE C(-25) ADENOVIRUS MAJOR LATE PROMOTER TATA BOX VARIANT BOUND TO WILD-TYPE TBP (ARABIDOPSIS THALIANA TBP ISOFORM 2). TATA ELEMENT RECOGNITION BY THE TATA BOX-BINDING PROTEIN HAS BEEN CONSERVED THROUGHOUT EVOLUTION.	1.95	ARABIDOPSIS THALIANA; SYNTHETIC CONSTRUCT	Eukar	"	TBP-like	More than one profile
	1QN4	CRYSTAL STRUCTURE OF THE T(-24) ADENOVIRUS MAJOR LATE PROMOTER TATA BOX VARIANT BOUND TO WILD-TYPE TBP (ARABIDOPSIS THALIANA TBP ISOFORM 2). TATA ELEMENT RECOGNITION BY THE TATA BOX-BINDING PROTEIN HAS BEEN CONSERVED THROUGHOUT EVOLUTION.	1.86	ARABIDOPSIS THALIANA; SYNTHETIC CONSTRUCT	Eukar	"	TBP-like	"
	1QN5	CRYSTAL STRUCTURE OF THE G(-26) ADENOVIRUS MAJOR LATE PROMOTER TATA BOX VARIANT BOUND TO WILD-TYPE TBP (ARABIDOPSIS THALIANA TBP ISOFORM 2). TATA ELEMENT RECOGNITION BY THE TATA BOX-BINDING PROTEIN HAS BEEN CONSERVED THROUGHOUT EVOLUTION.	1.93	ARABIDOPSIS THALIANA; SYNTHETIC CONSTRUCT	Eukar	"	TBP-like	"
	1QN6	CRYSTAL STRUCTURE OF THE T(-26) ADENOVIRUS MAJOR LATE PROMOTER TATA BOX VARIANT BOUND TO WILD-TYPE TBP (ARABIDOPSIS THALIANA TBP ISOFORM 2). TATA ELEMENT RECOGNITION BY THE TATA BOX-BINDING PROTEIN HAS BEEN CONSERVED THROUGHOUT EVOLUTION.	2.1	ARABIDOPSIS THALIANA; SYNTHETIC CONSTRUCT	Eukar	"	TBP-like	"
	1QN7	CRYSTAL STRUCTURE OF THE T(-27) ADENOVIRUS MAJOR LATE PROMOTER TATA BOX VARIANT BOUND TO WILD-TYPE TBP (ARABIDOPSIS THALIANA TBP ISOFORM 2). TATA ELEMENT RECOGNITION BY THE TATA BOX-BINDING PROTEIN HAS BEEN CONSERVED THROUGHOUT EVOLUTION.	2.3	ARABIDOPSIS THALIANA; SYNTHETIC CONSTRUCT	Eukar	"	TBP-like	"
	1QN8	CRYSTAL STRUCTURE OF THE T(-28) ADENOVIRUS MAJOR LATE PROMOTER TATA BOX VARIANT BOUND TO WILD-TYPE TBP (ARABIDOPSIS THALIANA TBP ISOFORM 2). TATA ELEMENT RECOGNITION BY THE TATA BOX-BINDING PROTEIN HAS BEEN CONSERVED THROUGHOUT EVOLUTION.	2.1	ARABIDOPSIS THALIANA; SYNTHETIC CONSTRUCT	Eukar	"	TBP-like	"
	1QN9	CRYSTAL STRUCTURE OF THE C(-29) ADENOVIRUS MAJOR LATE PROMOTER TATA BOX VARIANT BOUND TO WILD-TYPE TBP (ARABIDOPSIS THALIANA TBP ISOFORM 2). TATA ELEMENT RECOGNITION BY THE TATA BOX-BINDING PROTEIN HAS BEEN CONSERVED THROUGHOUT EVOLUTION.	1.9	ARABIDOPSIS THALIANA; SYNTHETIC CONSTRUCT	Eukar	"	TBP-like	"
	1QNA	CRYSTAL STRUCTURE OF THE T(-30) ADENOVIRUS MAJOR LATE PROMOTER TATA BOX VARIANT BOUND TO WILD-TYPE TBP (ARABIDOPSIS THALIANA TBP ISOFORM 2). TATA ELEMENT RECOGNITION BY THE TATA BOX-BINDING PROTEIN HAS BEEN CONSERVED THROUGHOUT EVOLUTION.	1.8	ARABIDOPSIS THALIANA; SYNTHETIC CONSTRUCT	Eukar	"	TBP-like	"
	1QNB	CRYSTAL STRUCTURE OF THE T(-25) ADENOVIRUS MAJOR LATE PROMOTER TATA BOX VARIANT BOUND TO WILD-TYPE TBP (ARABIDOPSIS THALIANA TBP ISOFORM 2). TATA ELEMENT RECOGNITION BY THE TATA BOX-BINDING PROTEIN HAS BEEN CONSERVED THROUGHOUT EVOLUTION.	2.23	ARABIDOPSIS THALIANA; SYNTHETIC CONSTRUCT	Eukar	"	TBP-like	"
	1QNC	CRYSTAL STRUCTURE OF THE A(-31) ADENOVIRUS MAJOR LATE PROMOTER TATA BOX VARIANT BOUND TO WILD-TYPE TBP (ARABIDOPSIS THALIANA TBP ISOFORM 2). TATA ELEMENT RECOGNITION BY THE TATA BOX-BINDING PROTEIN HAS BEEN CONSERVED THROUGHOUT EVOLUTION.	2.3	ARABIDOPSIS THALIANA; SYNTHETIC CONSTRUCT	Eukar	"	TBP-like	"
	1QNE	CRYSTAL STRUCTURE OF THE ADENOVIRUS MAJOR LATE PROMOTER TATA BOX BOUND TO WILD-TYPE TBP (ARABIDOPSIS THALIANA TBP ISOFORM 2).	1.9	ARABIDOPSIS THALIANA; SYNTHETIC CONSTRUCT	Eukar	"	TBP-like	"
2. AP2 protein
	3IGM	A 2.2A crystal structure of the AP2 domain of PF14_0633 from P. falciparum, bound as a domain-swapped dimer to its cognate DNA	2.2	PLASMODIUM FALCIPARUM 3D7; SYNTHETIC CONSTRUCT	Eukar	Loner			(Lindner et al. 2010)
3. Accessory gene regulator protein A
	3BS1	Structure of the Staphylococcus aureus AgrA LytTR Domain Bound to DNA Reveals a Beta Fold with a Novel Mode of Binding	1.6	STAPHYLOCOCCUS AUREUS; SYNTHETIC CONSTRUCT	Pro	Loner			(Sidote et al. 2008)
VI. β-hairpin/ribbon group
Family Name	PDB Complex	PDB Name	Resolution (A)	Source	Type of Source	Association		Comment
1. MetJ repressor protein
	1cma	MET REPRESSOR/DNA COMPLEX + S-ADENOSYL-METHIONINE	2.8	ESCHERICHIA COLI; SYNTHETIC CONSTRUCT	Pro	T	Ribbon-helix-helix
	1MJ2	METHIONINE REPRESSOR MUTANT (Q44K) PLUS COREPRESSOR (S-ADENOSYL METHIONINE) COMPLEXED TO A CONSENSUS OPERATOR SEQUENCE	2.4	ESCHERICHIA COLI; SYNTHETIC CONSTRUCT	Pro	Representative Association	Ribbon-helix-helix
	1MJM	METHIONINE APOREPRESSOR MUTANT (Q44K) COMPLEXED TO HALF OF THE CONSENSUS OPERATOR SEQUENCE	2.2	ESCHERICHIA COLI; SYNTHETIC CONSTRUCT	Pro	"	Ribbon-helix-helix
	1MJO	METHIONINE HOLOREPRESSOR MUTANT (Q44K) PLUS COREPRESSOR (S-ADENOSYL METHIONINE) COMPLEXED TO THE MINIMAL MET CONSENSUS OPERATOR WITH THE CENTRAL TA STEP MUTATED TO AT	2.1	ESCHERICHIA COLI; SYNTHETIC CONSTRUCT	Pro	"	Ribbon-helix-helix
	1MJQ	METHIONINE REPRESSOR MUTANT (Q44K) PLUS COREPRESSOR (S-ADENOSYL METHIONINE) COMPLEXED TO AN ALTERED MET CONSENSUS OPERATOR SEQUENCE	2.4	ESCHERICHIA COLI; SYNTHETIC CONSTRUCT	Pro	"	Ribbon-helix-helix
2. Tus replication terminator family
	1ecr	ESCHERICHIA COLI REPLICATION TERMINATOR PROTEIN (TUS) COMPLEXED WITH DNA	2.7	ESCHERICHIA COLI B; SYNTHETIC CONSTRUCT	Pro	T	Bifunctional inhibitor/lipid-transfer protein/seed storage 2S albumin
	2EWJ	Escherichia Coli Replication Terminator Protein (Tus) Complexed With DNA- Locked form	2.7	ESCHERICHIA COLI; SYNTHETIC CONSTRUCT	Pro	Representative Association	Bifunctional inhibitor/lipid-transfer protein/seed storage 2S albumin
	2I05	Escherichia Coli Replication Terminator Protein (Tus) Complexed With TerA DNA	2.6	ESCHERICHIA COLI; SYNTHETIC CONSTRUCT	Pro	"	Bifunctional inhibitor/lipid-transfer protein/seed storage 2S albumin
	2I06	Escherichia Coli Replication Terminator Protein (Tus) Complexed With DNA- Locked form	2.2	ESCHERICHIA COLI; SYNTHETIC CONSTRUCT	Pro	"	Bifunctional inhibitor/lipid-transfer protein/seed storage 2S albumin
3. Integration host factor family
	1ihf	INTEGRATION HOST FACTOR/DNA COMPLEX	2.2	ESCHERICHIA COLI; SYNTHETIC CONSTRUCT	Pro	T	IHF-like DNA-binding proteins
	1OUZ	Crystal structure of a mutant IHF (BetaE44A) complexed with a variant H' Site (T44A)	2.41	ESCHERICHIA COLI; SYNTHETIC CONSTRUCT	Pro	Representative Association	IHF-like DNA-binding proteins
	1OWF	Crystal structure of a mutant IHF (BetaE44A) complexed with the native H' Site	1.95	ESCHERICHIA COLI; SYNTHETIC CONSTRUCT	Pro	"	IHF-like DNA-binding proteins
	1OWG	Crystal structure of WT IHF complexed with an altered H' site (T44A)	2.1	ESCHERICHIA COLI; SYNTHETIC CONSTRUCT	Pro	"	IHF-like DNA-binding proteins
	1P51	Anabaena HU-DNA cocrystal structure (AHU6)	2.5	ANABAENA SP.; SYNTHETIC CONSTRUCT	Pro	"	IHF-like DNA-binding proteins
	1P71	Anabaena HU-DNA corcrystal structure (TR3)	1.9	ANABAENA SP.; SYNTHETIC CONSTRUCT	Pro	"	IHF-like DNA-binding proteins
	1P78	Anabaena HU-DNA cocrystal structure (AHU2)	2.25	ANABAENA SP.; SYNTHETIC CONSTRUCT	Pro	"	IHF-like DNA-binding proteins
	2HT0	IHF bound to doubly nicked DNA	2	ESCHERICHIA COLI; SYNTHETIC CONSTRUCT	Pro	"	IHF-like DNA-binding proteins
	2IIE	single chain Integration Host Factor protein (scIHF2) in complex with DNA	2.41	ESCHERICHIA COLI; SYNTHETIC CONSTRUCT	Pro	"
	2IIF	single chain Integration Host Factor mutant protein (scIHF2-K45aE) in complex with DNA	2.72	ESCHERICHIA COLI; SYNTHETIC CONSTRUCT	Pro	"
4. Transcription factor T-domain
	1xbr	T DOMAIN FROM XENOPUS LAEVIS BOUND TO DNA	2.5	XENOPUS LAEVIS	Eukar	T	Common fold of diphtheria toxin/transcription factors/cytochrome f
	1H6F	HUMAN TBX3, A TRANSCRIPTION FACTOR RESPONSIBLE FOR ULNAR-MAMMARY SYNDROME , BOUND TO A PALINDROMIC DNA SITE	1.7	HOMO SAPIENS; SYNTHETIC CONSTRUCT	Eukar	Representative Association	Common fold of diphtheria toxin/transcription factors/cytochrome f
5. Hyperthermophile DNA-BP.
	1azp	HYPERTHERMOPHILE CHROMOSOMAL PROTEIN SAC7D BOUND WITH KINKED DNA DUPLEX	1.6	SULFOLOBUS ACIDOCALDARIUS; SYNTHETIC CONSTRUCT	Pro	T	SH3-like barrel
	1azq	HYPERTHERMOPHILE CHROMOSOMAL PROTEIN SAC7D BOUND WITH KINKED DNA DUPLEX	1.94	SULFOLOBUS ACIDOCALDARIUS; SYNTHETIC CONSTRUCT	Pro	T	SH3-like barrel
	1bnz	SSO7D HYPERTHERMOPHILE PROTEIN/DNA COMPLEX	2	SULFOLOBUS ACIDOCALDARIUS; SYNTHETIC CONSTRUCT	Pro	T	SH3-like barrel
	1bf4	CHROMOSOMAL DNA-BINDING PROTEIN SSO7D/D(GCGAACGC) COMPLEX	1.6	SULFOLOBUS ACIDOCALDARIUS; SYNTHETIC CONSTRUCT	Pro	T	SH3-like barrel
	1C8C	CRYSTAL STRUCTURES OF THE CHROMOSOMAL PROTEINS SSO7D/SAC7D BOUND TO DNA CONTAINING T-G MISMATCHED BASE PAIRS	1.45	SULFOLOBUS SOLFATARICUS; SYNTHETIC CONSTRUCT	Pro	Representative Association	SH3-like barrel
	1CA5	INTERCALATION SITE OF HYPERTHERMOPHILE CHROMOSOMAL PROTEIN SSO7D/SAC7D BOUND TO DNA	2.2	SULFOLOBUS ACIDOCALDARIUS; SYNTHETIC CONSTRUCT	Pro	"	SH3-like barrel
	1CA6	INTERCALATION SITE OF HYPERTHERMOPHILE CHROMOSOMAL PROTEIN SSO7D/SAC7D BOUND TO DNA	2.2	SULFOLOBUS ACIDOCALDARIUS; SYNTHETIC CONSTRUCT	Pro	"	SH3-like barrel
	1WD0	Crystal structures of the hyperthermophilic chromosomal protein Sac7d in complex with DNA decamers	1.9	SULFOLOBUS ACIDOCALDARIUS; SYNTHETIC CONSTRUCT	Pro	"	SH3-like barrel
	1WD1	Crystal structures of the hyperthermophilic chromosomal protein Sac7d in complex with DNA decamers	2.2	SULFOLOBUS ACIDOCALDARIUS; SYNTHETIC CONSTRUCT	Pro	"	SH3-like barrel
	1WTO	Hyperthermophile chromosomal protein SAC7D double mutant V26F/M29F in complex with DNA GCGATCGC	1.5	SULFOLOBUS ACIDOCALDARIUS; SYNTHETIC CONSTRUCT	Pro	"
	1WTP	Hyperthermophile chromosomal protein SAC7D single mutant M29F in complex with DNA GCGA(UBr)CGC	1.9	SULFOLOBUS ACIDOCALDARIUS; SYNTHETIC CONSTRUCT	Pro	"
	1WTQ	Hyperthermophile chromosomal protein SAC7D single mutant M29F in complex with DNA GTAATTAC	1.7	SULFOLOBUS ACIDOCALDARIUS; SYNTHETIC CONSTRUCT	Pro	"
	1WTR	Hyperthermophile chromosomal protein SAC7D single mutant M29A in complex with DNA GCGATCGC	1.8	SULFOLOBUS ACIDOCALDARIUS; SYNTHETIC CONSTRUCT	Pro	"
	1WTV	Hyperthermophile chromosomal protein SAC7D single mutant M29A in complex with DNA GTAATTAC	1.6	SULFOLOBUS ACIDOCALDARIUS; SYNTHETIC CONSTRUCT	Pro	"
	1WTW	Hyperthermophile chromosomal protein SAC7D single mutant V26A in complex with DNA GCGATCGC	2.2	SULFOLOBUS ACIDOCALDARIUS; SYNTHETIC CONSTRUCT	Pro	"
	1WTX	Hyperthermophile chromosomal protein SAC7D single mutant V26A in complex with DNA GTAATTAC	2.2	SULFOLOBUS ACIDOCALDARIUS; SYNTHETIC CONSTRUCT	Pro	"
	1WVL	Crystal Structure of Multimeric DNA-binding Protein Sac7d-GCN4 with DNA decamer	2.6	SULFOLOBUS ACIDOCALDARIUS; SYNTHETIC CONSTRUCT	Pro	"	SH3-like barrel
	1XYI	Hyperthermophile chromosomal protein Sac7d double mutant Val26Ala/Met29Ala in complex with DNA GCGATCGC	1.45	SULFOLOBUS ACIDOCALDARIUS; SYNTHETIC CONSTRUCT	Pro	"
6. Arc repressor
	1bdt	WILD TYPE GENE-REGULATING PROTEIN ARC/DNA COMPLEX	2.5	ENTEROBACTERIA PHAGE P22; SYNTHETIC CONSTRUCT	Viral	T	Ribbon-helix-helix
	1bdv	ARC FV10 COCRYSTAL	2.8	ENTEROBACTERIA PHAGE P22; SYNTHETIC CONSTRUCT	Viral	T	Ribbon-helix-helix
	1par	DNA RECOGNITION BY BETA-SHEETS IN THE ARC REPRESSOR-OPERATOR CRYSTAL STRUCTURE	2.6	ENTEROBACTERIA PHAGE P22; SYNTHETIC CONSTRUCT	Viral	T	Ribbon-helix-helix
7. COPG Repressor
	1B01	TRANSCRIPTIONAL REPRESSOR COPG/DNA COMPLEX	2.56	STREPTOCOCCUS AGALACTIAE; SYNTHETIC CONSTRUCT	Pro	Pairwise Association	Ribbon-helix-helix
	1EA4	TRANSCRIPTIONAL REPRESSOR COPG/22BP DSDNA COMPLEX	2.95	STREPTOCOCCUS AGALACTIAE; SYNTHETIC CONSTRUCT	Pro		Ribbon-helix-helix
8. Omega Repressor
	2BNW	STRUCTURAL BASIS FOR COOPERATIVE BINDING OF RIBBON-HELIX-HELIX OMEGA REPRESSOR TO DIRECT DNA HEPTAD REPEATS	2.45	STREPTOCOCCUS PYOGENES; SYNTHETIC CONSTRUCT	Pro	Pairwise Association	Ribbon-helix-helix
	2CAX	STRUCTURAL BASIS FOR COOPERATIVE BINDING OF RIBBON-HELIX-HELIX REPRESSOR OMEGA TO MUTATED DIRECT DNA HEPTAD REPEATS	2.9	STREPTOCOCCUS PYOGENES; SYNTHETIC CONSTRUCT	Pro		Ribbon-helix-helix
	2BNZ	STRUCTURAL BASIS FOR COOPERATIVE BINDING OF RIBBON-HELIX-HELIX OMEGA REPRESSOR TO INVERTED DNA HEPTAD REPEATS	2.6	STREPTOCOCCUS PYOGENES; SYNTHETIC CONSTRUCT	Pro		Ribbon-helix-helix
9. Fit AB
	2BSQ	FITAB BOUND TO DNA	3	NEISSERIA GONORRHOEAE; SYNTHETIC CONSTRUCT	Pro	Pairwise Association	Ribbon-helix-helix
	2H1O	Structure of FitAB bound to IR36 DNA fragment	3	NEISSERIA GONORRHOEAE; SYNTHETIC CONSTRUCT	Pro		Ribbon-helix-helix
10. SMAD MH1
	1MHD	CRYSTAL STRUCTURE OF A SMAD MH1 DOMAIN BOUND TO DNA	2.8	HOMO SAPIENS; SYNTHETIC CONSTRUCT	Eukar	Pairwise Association	SMAD MH1 domain
	1OZJ	Crystal structure of Smad3-MH1 bound to DNA at 2.4 A resolution	2.4	HOMO SAPIENS; SYNTHETIC CONSTRUCT	Eukar		SMAD MH1 domain
11. Partition protein
	2Q2K	Structure of nucleic-acid binding protein	3	STAPHYLOCOCCUS AUREUS; SYNTHETIC CONSTRUCT	Pro	Loner			(Maria A. Schumacher et al. 2007)
12. regulator of plasmid transmission
	3GXQ	Structure of ArtA and DNA complex	2.35	STAPHYLOCOCCUS AUREUS SUBSP. AUREUS USA300; SYNTHETIC CONSTRUCT	Pro	Loner			(Maria A. Schumacher et al. 2007)
13. PutA protein
	2RBF	Structure of the ribbon-helix-helix domain of Escherichia coli PutA (PutA52) complexed with operator DNA (O2)	2.25	ESCHERICHIA COLI; SYNTHETIC CONSTRUCT	Pro	Loner			(Yuzhen Zhou et al. 2008)
14. Repair protein
	2QSH	Crystal structure of Rad4-Rad23 bound to a mismatch DNA	2.805	SACCHAROMYCES CEREVISIAE; SYNTHETIC CONSTRUCT	Eukar	Loner			(Min and Pavletich 2007)
15. SRA Domain
	2ZKD	Crystal structure of the SRA domain of mouse Np95 in complex with hemi-methylated CpG DNA	1.6	MUS MUSCULUS; SYNTHETIC CONSTRUCT	Eukar	Pairwise Association	PUA domain-like
	3FDE	Mouse UHRF1 SRA domain bound with hemi-methylated CpG DNA, crystal structure in space group C222(1) at 1.4 A resolution	1.41	MUS MUSCULUS; SYNTHETIC CONSTRUCT	Eukar
	3F8I	Mouse UHRF1 SRA domain bound with hemi-methylated CpG, crystal structure in space group P21	2.29	MUS MUSCULUS; SYNTHETIC CONSTRUCT	Eukar
	3CLZ	The set and ring associated (SRA) domain of UHRF1 bound to methylated DNA	2.2	HOMO SAPIENS; SYNTHETIC CONSTRUCT	Eukar		PUA domain-like
	2ZKE	Crystal structure of the SRA domain of mouse Np95 in complex with hemi-methylated CpG DNA	2.6	MUS MUSCULUS; SYNTHETIC CONSTRUCT	Eukar		PUA domain-like
	2ZKF	Crystal structure of the SRA domain of mouse Np95 in complex with hemi-methylated CpG DNA	2.55	MUS MUSCULUS; SYNTHETIC CONSTRUCT	Eukar		PUA domain-like
	3F8J	Mouse UHRF1 SRA domain bound with hemi-methylated CpG, crystal structure in space group C222(1)	1.99	MUS MUSCULUS; SYNTHETIC CONSTRUCT	Eukar
	2ZO0	mouse NP95 SRA domain DNA specific complex 1	2.19	MUS MUSCULUS; SYNTHETIC CONSTRUCT	Eukar		PUA domain-like
	2ZO1	Mouse NP95 SRA domain DNA specific complex 2	1.96	MUS MUSCULUS; SYNTHETIC CONSTRUCT	Eukar		PUA domain-like
VII. Other
Family Name	PDB Complex	PDB Name	Resolution (A)	Source	Type of Source	Association		Comment	Reference
1. Ig fold like TF
	1a3q	HUMAN NF-KAPPA-B P52 BOUND TO DNA	2.1	HOMO SAPIENS; SYNTHETIC CONSTRUCT	Eukar	T	Immunoglobulin-like beta-sandwich
	1nfk	STRUCTURE OF THE NUCLEAR FACTOR KAPPA-B (NF-KB) P50 HOMODIMER	2.3	MUS MUSCULUS; SYNTHETIC CONSTRUCT	Eukar	T	Immunoglobulin-like beta-sandwich
	1svc	NFKB P50 HOMODIMER BOUND TO DNA	2.6	HOMO SAPIENS; SYNTHETIC CONSTRUCT	Eukar	T	Immunoglobulin-like beta-sandwich
	1vkx	CRYSTAL STRUCTURE OF THE NFKB P50/P65 HETERODIMER COMPLEXED TO THE IMMUNOGLOBULIN KB DNA	2.9	MUS MUSCULUS; SYNTHETIC CONSTRUCT	Eukar	T	Immunoglobulin-like beta-sandwich
	1ram	A NOVEL DNA RECOGNITION MODE BY NF-KB P65 HOMODIMER	2.7	MUS MUSCULUS; SYNTHETIC CONSTRUCT	Eukar	T	Immunoglobulin-like beta-sandwich
	1bvo	DORSAL HOMOLOGUE GAMBIF1 BOUND TO DNA	2.7	ANOPHELES GAMBIAE; SYNTHETIC CONSTRUCT	Eukar	T	Common fold of diphtheria toxin/transcription factors/cytochrome f
	1a02	STRUCTURE OF THE DNA BINDING DOMAINS OF NFAT, FOS AND JUN BOUND TO DNA	2.7	HOMO SAPIENS; SYNTHETIC CONSTRUCT	Eukar	T	Immunoglobulin-like beta-sandwich
	1GJI	Crystal structure of c-Rel bound to DNA	2.85	GALLUS GALLUS; SYNTHETIC CONSTRUCT	Eukar	Representative association	Immunoglobulin-like beta-sandwich
	1IMH	TonEBP/DNA COMPLEX	2.86	HOMO SAPIENS; SYNTHETIC CONSTRUCT	Eukar	"	Immunoglobulin-like beta-sandwich
	1LE5	Crystal structure of a NF-kB heterodimer bound to an IFNb-kB	2.75	MUS MUSCULUS; SYNTHETIC CONSTRUCT	Eukar	"	Immunoglobulin-like beta-sandwich
	1LE9	Crystal structure of a NF-kB heterodimer bound to the Ig/HIV-kB siti	3	MUS MUSCULUS; SYNTHETIC CONSTRUCT	Eukar	"	Immunoglobulin-like beta-sandwich
	1LEI	The kB DNA sequence from the HLV-LTR functions as an allosteric regulator of HIV transcription	2.7	MUS MUSCULUS; SYNTHETIC CONSTRUCT	Eukar	"	Immunoglobulin-like beta-sandwich
	1OWR	CRYSTAL STRUCTURE OF HUMAN NFAT1 BOUND MONOMERICALLY TO DNA	3	HOMO SAPIENS; SYNTHETIC CONSTRUCT	Eukar	"	Immunoglobulin-like beta-sandwich
	1P7H	Structure of NFAT1 bound as a dimer to the HIV-1 LTR kB element	2.6	HOMO SAPIENS; SYNTHETIC CONSTRUCT	Eukar	"	Immunoglobulin-like beta-sandwich
	2AS5	Structure of the DNA binding domains of NFAT and FOXP2 bound specifically to DNA.	2.7	HOMO SAPIENS; SYNTHETIC CONSTRUCT	Eukar	"	Immunoglobulin-like beta-sandwich
	2I9T	Structure of NF-kB p65-p50 heterodimer bound to PRDII element of B-interferon promoter	2.8	MUS MUSCULUS; SYNTHETIC CONSTRUCT	Eukar	"	Immunoglobulin-like beta-sandwich
	2RAM	A NOVEL DNA RECOGNITION MODE BY NF-KB P65 HOMODIMER	2.4	MUS MUSCULUS; SYNTHETIC CONSTRUCT	Eukar	"	Immunoglobulin-like beta-sandwich
	3BRG	CSL (RBP-Jk) bound to DNA	2.2	MUS MUSCULUS; SYNTHETIC CONSTRUCT	Eukar	"
	3IAG	CSL (RBP-Jk) bound to HES-1 nonconsensus site	2	MUS MUSCULUS; SYNTHETIC CONSTRUCT	Eukar	"
	2O61	Crystal Structure of NFkB, IRF7, IRF3 bound to the interferon-b enhancer	2.8	HOMO SAPIENS; SYNTHETIC CONSTRUCT	Eukar	"	Immunoglobulin-like beta-sandwich	More than one profile (Te)
	1MNN	Structure of the sporulation specific transcription factor Ndt80 bound to DNA	1.4	SACCHAROMYCES CEREVISIAE; SYNTHETIC CONSTRUCT	Eukar	Pairwise Association	Common fold of diphtheria toxin/transcription factors/cytochrome f
	2EUV	Principles of protein-DNA recognition revealed in the structural analysis of Ndt80-MSE DNA complexes	1.94	SACCHAROMYCES CEREVISIAE; SYNTHETIC CONSTRUCT	Eukar		Common fold of diphtheria toxin/transcription factors/cytochrome f
	2EUW	Structure of a Ndt80-DNA complex (MSE mutant mA4T)	1.68	SACCHAROMYCES CEREVISIAE; SYNTHETIC CONSTRUCT	Eukar		Common fold of diphtheria toxin/transcription factors/cytochrome f
	2EUX	Structure of a Ndt80-DNA complex (MSE VARIANT vA4G)	1.57	SACCHAROMYCES CEREVISIAE; SYNTHETIC CONSTRUCT	Eukar		Common fold of diphtheria toxin/transcription factors/cytochrome f
	2EUZ	Structure of a Ndt80-DNA complex (MSE mutant mC5T)	1.56	SACCHAROMYCES CEREVISIAE; SYNTHETIC CONSTRUCT	Eukar		Common fold of diphtheria toxin/transcription factors/cytochrome f
	2EVF	Structure of a Ndt80-DNA complex (MSE mutant mA6T)	1.56	SACCHAROMYCES CEREVISIAE; SYNTHETIC CONSTRUCT	Eukar		Common fold of diphtheria toxin/transcription factors/cytochrome f
	2EVG	Structure of a Ndt80-DNA complex (MSE mutant mA7T)	1.55	SACCHAROMYCES CEREVISIAE; SYNTHETIC CONSTRUCT	Eukar		Common fold of diphtheria toxin/transcription factors/cytochrome f
	2EVH	Structure of a Ndt80-DNA complex (MSE mutant mA7G)	1.989	SACCHAROMYCES CEREVISIAE; SYNTHETIC CONSTRUCT	Eukar		Common fold of diphtheria toxin/transcription factors/cytochrome f
	2EVI	Structure of a Ndt80-DNA complex (MSE mutant mA8T)	1.8	SACCHAROMYCES CEREVISIAE; SYNTHETIC CONSTRUCT	Eukar		Common fold of diphtheria toxin/transcription factors/cytochrome f
	2EVJ	Structure of an Ndt80-DNA complex (MSE mutant mA9C)	1.89	SACCHAROMYCES CEREVISIAE; SYNTHETIC CONSTRUCT	Eukar		Common fold of diphtheria toxin/transcription factors/cytochrome f
	2ETW	Principles of protein-DNA recognition revealed in the structural analysis of Ndt80-MSE DNA complexes	1.67	SACCHAROMYCES CEREVISIAE; SYNTHETIC CONSTRUCT	Eukar		Common fold of diphtheria toxin/transcription factors/cytochrome f
	1TTU	Crystal Structure of CSL bound to DNA	2.85	CAENORHABDITIS ELEGANS; SYNTHETIC CONSTRUCT	Eukar	Pairwise Association	Common fold of diphtheria toxin/transcription factors/cytochrome f
	3BRD	CSL (Lag-1) bound to DNA with Lin-12 RAM peptide, P212121	2.21	CAENORHABDITIS ELEGANS; SYNTHETIC CONSTRUCT	Eukar		Immunoglobulin-like beta-sandwich
	3BRF	CSL (Lag-1) bound to DNA with Lin-12 RAM peptide, C2221	2.47	CAENORHABDITIS ELEGANS; SYNTHETIC CONSTRUCT	Eukar		Immunoglobulin-like beta-sandwich
2. Stat protein family
	1bf5	TYROSINE PHOSPHORYLATED STAT-1/DNA COMPLEX	2.9	HOMO SAPIENS	Eukar	T	STAT-like
	1BG1	TRANSCRIPTION FACTOR STAT3B/DNA COMPLEX	2.25	MUS MUSCULUS; SYNTHETIC CONSTRUCT	Eukar	Representative association	STAT-like
3. Von Willebrand Factor (VWF)								It is nonDBP but aptamer bound complex retained
	3HXO	Crystal Structure of Von Willebrand Factor (VWF) A1 Domain in Complex with DNA Aptamer ARC1172, an Inhibitor of VWF-Platelet Binding	2.4	HOMO SAPIENS; SYNTHETIC CONSTRUCT	Eukar	Pairwise Association
	3HXQ	Crystal Structure of Von Willebrand Factor (VWF) A1 Domain in Complex with DNA Aptamer ARC1172, an Inhibitor of VWF-Platelet Binding	2.694	HOMO SAPIENS; SYNTHETIC CONSTRUCT	Eukar
4. Seq A
	1J3E	Crystal Structure of the E.coli SeqA protein complexed with N6-methyladenine- guanine mismatch DNA	2.5	ESCHERICHIA COLI; SYNTHETIC CONSTRUCT	Pro	Pairwise Association	Replication modulator SeqA, C-terminal DNA-binding domain
	1IU3	CRYSTAL STRUCTURE OF THE E.COLI SEQA PROTEIN COMPLEXED WITH HEMIMETHYLATED DNA	3	ESCHERICHIA COLI; SYNTHETIC CONSTRUCT	Pro		Replication modulator SeqA, C-terminal DNA-binding domain
	3FMT	Crystal structure of SeqA bound to DNA	2.983	ESCHERICHIA COLI; SYNTHETIC CONSTRUCT	Pro
	1LRR	CRYSTAL STRUCTURE OF E. COLI SEQA COMPLEXED WITH HEMIMETHYLATED DNA	2.65	ESCHERICHIA COLI; SYNTHETIC CONSTRUCT	Pro		Replication modulator SeqA, C-terminal DNA-binding domain
5. Ku protein
	1JEY	Crystal Structure of the Ku heterodimer bound to DNA	2.5	HOMO SAPIENS; SYNTHETIC CONSTRUCT	Eukar	Loner	SPOC domain-like, vWA-like		(Walker, Corpina, and Goldberg 2001)
6. Methyl-CpG-binding protein
	3C2I	The Crystal Structure of Methyl-CpG Binding Domain of Human MeCP2 in Complex with a Methylated DNA Sequence from BDNF	2.5	HOMO SAPIENS; SYNTHETIC CONSTRUCT	Eukar	Loner			(Ho et al. 2008)
7. p4 protein
	2FIO	Phage phi29 transcription regulator p4-DNA complex	2.7	BACILLUS PHAGE PHI29; SYNTHETIC CONSTRUCT	Pro	Loner			(Badia et al. 2006)
VIII. Enzymes
Family Name	PDB Complex	PDB Name	Resolution (A)	Source	Type of Source	Association		Comment	Reference
1. Methyltransferase family
	6mht	TERNARY STRUCTURE OF HHAI METHYLTRANSFERASE WITH ADOHCY AND DNA CONTAINING 4'-THIO-2'DEOXYCYTIDINE AT THE TARGET	2.05	HAEMOPHILUS HAEMOLYTICUS	Pro	T	S-adenosyl-L-methionine-dependent methyltransferases
	4mht	TERNARY STRUCTURE OF HHAI METHYLTRANSFERASE WITH NATIVE DNA AND ADOHCY	2.7	HAEMOPHILUS HAEMOLYTICUS; SYNTHETIC CONSTRUCT	Pro	T	S-adenosyl-L-methionine-dependent methyltransferases
	1mht	COVALENT TERNARY STRUCTURE OF HHAI METHYLTRANSFERASE, DNA AND S-ADENOSYL-L-HOMOCYSTEINE	2.6	HAEMOPHILUS HAEMOLYTICUS; SYNTHETIC CONSTRUCT	Pro	T	S-adenosyl-L-methionine-dependent methyltransferases
	3mht	TERNARY STRUCTURE OF HHAI METHYLTRANSFERASE WITH UNMODIFIED DNA AND ADOHCY	2.7	HAEMOPHILUS HAEMOLYTICUS; SYNTHETIC CONSTRUCT	Pro	T	S-adenosyl-L-methionine-dependent methyltransferases
	5mht	TERNARY STRUCTURE OF HHAI METHYLTRANSFERASE WITH HEMIMETHYLATED DNA AND ADOHCY	2.7	HAEMOPHILUS HAEMOLYTICUS; SYNTHETIC CONSTRUCT	Pro	T	S-adenosyl-L-methionine-dependent methyltransferases
	7mht	CYTOSINE-SPECIFIC METHYLTRANSFERASE HHAI/DNA COMPLEX	2.87	HAEMOPHILUS HAEMOLYTICUS; SYNTHETIC CONSTRUCT	Pro	T	S-adenosyl-L-methionine-dependent methyltransferases
	8mht	CYTOSINE-SPECIFIC METHYLTRANSFERASE HHAI/DNA COMPLEX	2.76	HAEMOPHILUS HAEMOLYTICUS; SYNTHETIC CONSTRUCT	Pro	T	S-adenosyl-L-methionine-dependent methyltransferases
	9mht	CYTOSINE-SPECIFIC METHYLTRANSFERASE HHAI/DNA COMPLEX	2.39	HAEMOPHILUS HAEMOLYTICUS; SYNTHETIC CONSTRUCT	Pro	T	S-adenosyl-L-methionine-dependent methyltransferases
	10mh	TERNARY STRUCTURE OF HHAI METHYLTRANSFERASE WITH ADOHCY AND HEMIMETHYLATED DNA CONTAINING 5,6-DIHYDRO-5-AZACYTOSINE AT THE TARGET	2.55	HAEMOPHILUS HAEMOLYTICUS; SYNTHETIC CONSTRUCT	Pro	T	S-adenosyl-L-methionine-dependent methyltransferases
	1dct	DNA (CYTOSINE-5) METHYLASE FROM HAEIII COVALENTLY BOUND TO DNA	2.8	HAEMOPHILUS INFLUENZAE BIOTYPE AEGYPTIUS; SYNTHETIC CONSTRUCT	Pro	T	S-adenosyl-L-methionine-dependent methyltransferases
	1FJX	STRUCTURE OF TERNARY COMPLEX OF HHAI METHYLTRANSFERASE MUTANT (T250G) IN COMPLEX WITH DNA AND ADOHCY	2.26	HAEMOPHILUS HAEMOLYTICUS; SYNTHETIC CONSTRUCT	Pro	Representative association	S-adenosyl-L-methionine-dependent methyltransferases
	1M0E	ZEBULARINE: A NOVEL DNA METHYLATION INHIBITOR THAT FORMS A COVALENT COMPLEX WITH DNA METHYLTRANSFERASE	2.5	HAEMOPHILUS HAEMOLYTICUS; SYNTHETIC CONSTRUCT	Pro	"	S-adenosyl-L-methionine-dependent methyltransferases
	1SKM	HhaI methyltransferase in complex with DNA containing an abasic south carbocyclic sugar at its target site	2.2	HAEMOPHILUS HAEMOLYTICUS; SYNTHETIC CONSTRUCT	Pro	"	S-adenosyl-L-methionine-dependent methyltransferases
	2C7O	HHAI DNA METHYLTRANSFERASE COMPLEX WITH 13MER OLIGONUCLEOTIDE CONTAINING 2-AMINOPURINE ADJACENT TO THE TARGET BASE (PCGC:GMGC) AND SAH	1.9	HAEMOPHILUS HAEMOLYTICUS; SYNTHETIC CONSTRUCT	Pro	"	S-adenosyl-L-methionine-dependent methyltransferases
	2C7P	HHAI DNA METHYLTRANSFERASE COMPLEX WITH OLIGONUCLEOTIDE CONTAINING 2-AMINOPURINE OPPOSITE TO THE TARGET BASE (GCGC:GMPC) AND SAH	1.7	HAEMOPHILUS HAEMOLYTICUS; SYNTHETIC CONSTRUCT	Pro	"	S-adenosyl-L-methionine-dependent methyltransferases
	2C7Q	HHAI DNA METHYLTRANSFERASE COMPLEX WITH OLIGONUCLEOTIDE CONTAINING 2-AMINOPURINE OUTSIDE THE RECOGNITION SEQUENCE (PAIRED WITH G) AND SAH	1.85	HAEMOPHILUS HAEMOLYTICUS; SYNTHETIC CONSTRUCT	Pro	"	S-adenosyl-L-methionine-dependent methyltransferases
	2C7R	HHAI DNA METHYLTRANSFERASE (T250G MUTANT) COMPLEX WITH OLIGONUCLEOTIDE CONTAINING 2-AMINOPURINE AS A TARGET BASE (GPGC:GMGC) AND SAH	1.9	HAEMOPHILUS HAEMOLYTICUS; SYNTHETIC CONSTRUCT	Pro	"	S-adenosyl-L-methionine-dependent methyltransferases
	2HR1	Ternary structure of WT M.HhaI C5-Cytosine DNA methyltransferase with unmodified DNA and AdoHcy	1.96	HAEMOPHILUS PARAHAEMOLYTICUS; SYNTHETIC CONSTRUCT	Pro	"	S-adenosyl-L-methionine-dependent methyltransferases
	2I9K	Engineered Extrahelical Base Destabilization Enhances Sequence Discrimination of DNA Methyltransferase M.HhaI	2.65	HAEMOPHILUS HAEMOLYTICUS; SYNTHETIC CONSTRUCT	Pro	"
	2UYC	HHAI DNA METHYLTRANSFERASE R163N MUTANT COMPLEX WITH 13MER GCGC-GMGC OLIGONUCLEOTIDE AND SAH	2	HAEMOPHILUS HAEMOLYTICUS; SYNTHETIC CONSTRUCT	Pro	"
	2UYH	HHAI DNA METHYLTRANSFERASE S87Q-Q237S MUTANT COMPLEX WITH 13MER GCGC-GMGC OLIGONUCLEOTIDE AND SAH	2.63	HAEMOPHILUS HAEMOLYTICUS; SYNTHETIC CONSTRUCT	Pro	"
	2UZ4	HHAI DNA METHYLTRANSFERASE R165N MUTANT COMPLEX WITH 13MER GCGC-GMGC OLIGONUCLEOTIDE AND SAH	2.1	HAEMOPHILUS PARAHAEMOLYTICUS; SYNTHETIC CONSTRUCT	Pro	"
	2Z6A	S-Adenosyl-L-methionine-Dependent Methyl Transfer: Observable Precatalytic Intermediates during DNA Cytosine Methylation	2.88	HAEMOPHILUS PARAHAEMOLYTICUS; SYNTHETIC CONSTRUCT	Pro	"
	2Z6Q	Ternary structure of Arg165Ala M.HhaI C5-Cytosine DNA methyltransferase with unmodified DNA and AdoHcy	2.79	HAEMOPHILUS PARAHAEMOLYTICUS; SYNTHETIC CONSTRUCT	Pro	"
	2Z6U	Ternary structure of the Glu119Ala M.HhaI, C5-Cytosine DNA methyltransferase, with unmodified DNA and AdoHcy	2.72	HAEMOPHILUS PARAHAEMOLYTICUS; SYNTHETIC CONSTRUCT	Pro	"
	2ZCJ	Ternary structure of the Glu119Gln M.HhaI, C5-Cytosine DNA methyltransferase, with unmodified DNA and AdoHcy	2.75	HAEMOPHILUS PARAHAEMOLYTICUS; SYNTHETIC CONSTRUCT	Pro	"
2. Endonuclease PvuII family
	3pvi	D34G MUTANT OF PVUII ENDONUCLEASE COMPLEXED WITH COGNATE DNA SHOWS THAT ASP34 IS DIRECTLY INVOLVED IN DNA RECOGNITION AND INDIRECTLY INVOLVED IN CATALYSIS	1.59	PROTEUS VULGARIS; SYNTHETIC CONSTRUCT	Pro	T	Restriction endonuclease-like
	2pvi	PVUII ENDONUCLEASE COMPLEXED TO AN IODINATED COGNATE DNA	1.76	PROTEUS VULGARIS; SYNTHETIC CONSTRUCT	Pro	T	Restriction endonuclease-like
	1pvi	STRUCTURE OF PVUII ENDONUCLEASE WITH COGNATE DNA	2.6	PROTEUS VULGARIS; SYNTHETIC CONSTRUCT	Pro	T	Restriction endonuclease-like
	1EYU	HIGH RESOLUTION STRUCTURE OF THE PVUII ENDONCULEASE/COGNATE DNA COMPLEX AT PH 4.6	1.78	PROTEUS VULGARIS; SYNTHETIC CONSTRUCT	Pro	Representative association	Restriction endonuclease-like
	1F0O	PVUII ENDONUCLEASE/COGNATE DNA COMPLEX (GLUTARALDEHYDE-CROSSLINKED CRYSTAL) AT PH 7.5 WITH TWO CALCIUM IONS AT EACH ACTIVE SITE	2.5	PROTEUS VULGARIS; SYNTHETIC CONSTRUCT	Pro	"	Restriction endonuclease-like
3. Endonuclease EcoRV family
	1rva	MG2+ BINDING TO THE ACTIVE SITE OF ECO RV ENDONUCLEASE: A CRYSTALLOGRAPHIC STUDY OF COMPLEXES WITH SUBSTRATE AND PRODUCT DNA AT 2 ANGSTROMS RESOLUTION	2	ESCHERICHIA COLI; SYNTHETIC CONSTRUCT	Pro	T	Restriction endonuclease-like
	1rvb	MG2+ BINDING TO THE ACTIVE SITE OF ECO RV ENDONUCLEASE: A CRYSTALLOGRAPHIC STUDY OF COMPLEXES WITH SUBSTRATE AND PRODUCT DNA AT 2 ANGSTROMS RESOLUTION	2.1	ESCHERICHIA COLI; SYNTHETIC CONSTRUCT	Pro	T	Restriction endonuclease-like
	1rvc	MG2+ BINDING TO THE ACTIVE SITE OF ECO RV ENDONUCLEASE: A CRYSTALLOGRAPHIC STUDY OF COMPLEXES WITH SUBSTRATE AND PRODUCT DNA AT 2 ANGSTROMS RESOLUTION	2.1	ESCHERICHIA COLI; SYNTHETIC CONSTRUCT	Pro	T	Restriction endonuclease-like
	2rve	THE CRYSTAL STRUCTURE OF ECORV ENDONUCLEASE AND OF ITS COMPLEXES WITH COGNATE AND NON-COGNATE DNA SEGMENTS	3	ESCHERICHIA COLI; SYNTHETIC CONSTRUCT	Pro	T	Restriction endonuclease-like
	4rve	THE CRYSTAL STRUCTURE OF ECORV ENDONUCLEASE AND OF ITS COMPLEXES WITH COGNATE AND NON-COGNATE DNA SEGMENTS	3	ESCHERICHIA COLI; SYNTHETIC CONSTRUCT	Pro	T	Restriction endonuclease-like
	1rve	THE CRYSTAL STRUCTURE OF ECORV ENDONUCLEASE AND OF ITS COMPLEXES WITH COGNATE AND NON-COGNATE DNA FRAGMENTS	2.5	ESCHERICHIA COLI	Pro	T	Restriction endonuclease-like
	1rv5	COMPLEX OF ECORV ENDONUCLEASE WITH D(AAAGAT)/D(ATCTT)	2.1	ESCHERICHIA COLI; SYNTHETIC CONSTRUCT	Pro	T	Restriction endonuclease-like
	1bgb	ECORV ENDONUCLEASE COMPLEX WITH 5'-CGGGATATCCC DNA	2	ESCHERICHIA COLI; SYNTHETIC CONSTRUCT	Pro	T	Restriction endonuclease-like
	1bss	ECORV-T93A/DNA/CA2+	2.15	ESCHERICHIA COLI; SYNTHETIC CONSTRUCT	Pro	T	Restriction endonuclease-like
	1bua	STRUCTURAL AND ENERGETIC ORIGINS OF INDIRECT READOUT IN SITE-SPECIFIC DNA CLEAVAGE BY A RESTRICTION ENDONUCLEASE	2.15	ESCHERICHIA COLI; SYNTHETIC CONSTRUCT	Pro	T	Restriction endonuclease-like
	1bsu	STRUCTURAL AND ENERGETIC ORIGINS OF INDIRECT READOUT IN SITE-SPECIFIC DNA CLEAVAGE BY A RESTRICTION ENDONUCLEASE	2	ESCHERICHIA COLI; SYNTHETIC CONSTRUCT	Pro	T	Restriction endonuclease-like
	1AZ0	ECORV ENDONUCLEASE/DNA COMPLEX	2	ESCHERICHIA COLI	Pro	Representative association	Restriction endonuclease-like
	1B94	RESTRICTION ENDONUCLEASE ECORV WITH CALCIUM	1.9	ESCHERICHIA COLI; SYNTHETIC CONSTRUCT	Pro	"	Restriction endonuclease-like
	1B95	ANALYSIS OF A MUTATIONAL HOT-SPOT IN THE ECORV RESTRICTION ENDONUCLEASE: A CATALYTIC ROLE FOR A MAIN CHAIN CARBONYL GROUP	2.05	ESCHERICHIA COLI; SYNTHETIC CONSTRUCT	Pro	"	Restriction endonuclease-like
	1B96	ANALYSIS OF A MUTATIONAL HOT-SPOT IN THE ECORV RESTRICTION ENDONUCLEASE: A CATALYTIC ROLE FOR A MAIN CHAIN CARBONYL GROUP	2.3	ESCHERICHIA COLI; SYNTHETIC CONSTRUCT	Pro	"	Restriction endonuclease-like
	1B97	ANALYSIS OF A MUTATIONAL HOT-SPOT IN THE ECORV RESTRICTION ENDONUCLEASE: A CATALYTIC ROLE FOR A MAIN CHAIN CARBONYL GROUP	1.9	ESCHERICHIA COLI; SYNTHETIC CONSTRUCT	Pro	"	Restriction endonuclease-like
	1EO3	INHIBITION OF ECORV ENDONUCLEASE BY DEOXYRIBO-3'-S-PHOSPHOROTHIOLATES: A HIGH RESOLUTION X-RAY CRYSTALLOGRAPHIC STUDY	2	ESCHERICHIA COLI; SYNTHETIC CONSTRUCT	Pro	"	Restriction endonuclease-like
	1EO4	ECORV BOUND TO MN2+ AND COGNATE DNA CONTAINING A 3'S SUBSTITION AT THE CLEAVAGE SITE	1.9	ESCHERICHIA COLI; SYNTHETIC CONSTRUCT	Pro	"	Restriction endonuclease-like
	1EON	ECORV BOUND TO 3'-S-PHOSPHOROTHIOLATE DNA AND CA2+	1.6	ESCHERICHIA COLI; SYNTHETIC CONSTRUCT	Pro	"	Restriction endonuclease-like
	1EOO	ECORV BOUND TO COGNATE DNA	2.16	ESCHERICHIA COLI; SYNTHETIC CONSTRUCT	Pro	"	Restriction endonuclease-like
	1EOP	ECORV BOUND TO COGNATE DNA	2.6	ESCHERICHIA COLI; SYNTHETIC CONSTRUCT	Pro	"	Restriction endonuclease-like
	1STX	Structure of the K38A mutant of EcoRV bound to cognate DNA and Mn2+	2.1	ESCHERICHIA COLI; SYNTHETIC CONSTRUCT	Pro	"	Restriction endonuclease-like
	1SUZ	The structure of K92A EcoRV bound to cognate DNA and Mg2+	1.8	ESCHERICHIA COLI; SYNTHETIC CONSTRUCT	Pro	"	Restriction endonuclease-like
	1SX5	K38A EcoRV bound to cleaved DNA and Mn2+: P1 crystal form	1.5	ESCHERICHIA COLI; SYNTHETIC CONSTRUCT	Pro	"	Restriction endonuclease-like
	1SX8	EcoRV bound to cognate DNA and Mn2+	2.15	ESCHERICHIA COLI; SYNTHETIC CONSTRUCT	Pro	"	Restriction endonuclease-like
	2B0D	EcoRV Restriction Endonuclease/GAATTC/Ca2+	2	ESCHERICHIA COLI; SYNTHETIC CONSTRUCT	Pro	"	Restriction endonuclease-like
	2B0E	EcoRV Restriction Endonuclease/GAAUTC/Ca2+	1.9	ESCHERICHIA COLI; SYNTHETIC CONSTRUCT	Pro	"	Restriction endonuclease-like
	2GE5	EcoRV Restriction Endonuclease C-terminal deletion mutant/GATATC/Ca2+	2.4	ESCHERICHIA COLI; SYNTHETIC CONSTRUCT	Pro	"
4. Endonuclease EcoRI family
	1qps	THE CRYSTAL STRUCTURE OF A POST-REACTIVE COGNATE DNA-ECO RI COMPLEX AT 2.50 A IN THE PRESENCE OF MN2+ ION	2.5	ESCHERICHIA COLI; SYNTHETIC CONSTRUCT	Pro	T	Restriction endonuclease-like
	1eri	X-RAY STRUCTURE OF THE DNA-ECO RI ENDONUCLEASE-DNA RECOGNITION COMPLEX: THE RECOGNITION NETWORK AND THE INTEGRATION OF RECOGNITION AND CLEAVAGE	2.5	ESCHERICHIA COLI; SYNTHETIC CONSTRUCT	Pro	T	Restriction endonuclease-like
	1qrh	X-RAY STRUCTURE OF THE DNA-ECO RI ENDONUCLEASE COMPLEXES WITH AN R145K MUTATION AT 2.7 A	2.5	ESCHERICHIA COLI; SYNTHETIC CONSTRUCT	Pro	T	Restriction endonuclease-like
	1qri	X-RAY STRUCTURE OF THE DNA-ECO RI ENDONUCLEASE COMPLEXES WITH AN E144D MUTATION AT 2.7 A	2.6	ESCHERICHIA COLI; SYNTHETIC CONSTRUCT	Pro	T	Restriction endonuclease-like
	1CKQ	PRE-TRANSITION STATE ECO RI ENDONUCLEASE/COGNATE DNA (TCGCGAATTCGCG) COMPLEX	1.85	ESCHERICHIA COLI; SYNTHETIC CONSTRUCT	Pro	Representative association	Restriction endonuclease-like
	1CL8	A PRE-TRANSITION STATE ECO RI ENDONUCLEASE/COGNATE DNA (TCGCGAPTTCGCG) COMPLEX WITH DNA BASE ANALOG PURINE (P)	1.8	ESCHERICHIA COLI; SYNTHETIC CONSTRUCT	Pro	"	Restriction endonuclease-like
	2OXV	Structure of the A138T promiscuous mutant of the EcoRI restriction endonuclease bound to its cognate recognition site.	1.95	ESCHERICHIA COLI; SYNTHETIC CONSTRUCT	Pro	"
5. Endonuclease BamHI family
	3bam	RESTRICTION ENDONUCLEASE BAMHI COMPLEX WITH DNA AND MANGANESE IONS (POST-REACTIVE COMPLEX)	1.8	BACILLUS AMYLOLIQUEFACIENS; SYNTHETIC CONSTRUCT	Pro	T	Restriction endonuclease-like
	1bhm	RESTRICTION ENDONUCLEASE BAMHI COMPLEX WITH DNA	2.2	BACILLUS AMYLOLIQUEFACIENS; SYNTHETIC CONSTRUCT	Pro	T	Restriction endonuclease-like
	1ESG	RESTRICTION ENDONUCLEASE BAMHI BOUND TO A NON-SPECIFIC DNA.	1.9	BACILLUS AMYLOLIQUEFACIENS; SYNTHETIC CONSTRUCT	Pro	Representative association	Restriction endonuclease-like
	2BAM	RESTRICTION ENDONUCLEASE BAMHI COMPLEX WITH DNA AND CALCIUM IONS (PRE-REACTIVE COMPLEX).	2	BACILLUS AMYLOLIQUEFACIENS; SYNTHETIC CONSTRUCT	Pro	"	Restriction endonuclease-like
6. Endonuclease V family
	1vas	ATOMIC MODEL OF A PYRIMIDINE DIMER SPECIFIC EXCISION REPAIR ENZYME COMPLEXED WITH A DNA SUBSTRATE: STRUCTURAL BASIS FOR DAMAGED DNA RECOGNITION	2.75	ENTEROBACTERIA PHAGE T4; SYNTHETIC CONSTRUCT	Viral	T	T4 endonuclease V
	2FCC	Crystal Structure of T4 Pyrimidine Dimer Glycosylase (T4-Pdg) Covalently Complexed with a DNA Substrate Containing Abasic Site	2.3	ENTEROBACTERIA PHAGE T4; SYNTHETIC CONSTRUCT	Viral	Representative association	T4 endonuclease V
	2W35	STRUCTURES OF ENDONUCLEASE V WITH DNA REVEAL INITIATION OF DEAMINATED ADENINE REPAIR	2.15	THERMOTOGA MARITIMA; SYNTHETIC CONSTRUCT	Pro	Pairwise Association
	2W36	STRUCTURES OF ENDONUCLEASE V WITH DNA REVEAL INITIATION OF DEAMINATED ADENINE REPAIR	2.1	THERMOTOGA MARITIMA; SYNTHETIC CONSTRUCT	Pro
7. Dnase I family
	2dnj	DNASE I-INDUCED DNA CONFORMATION. 2 ANGSTROMS STRUCTURE OF A DNASE I-OCTAMER COMPLEX	2	BOS TAURUS; SYNTHETIC CONSTRUCT	Eukar	T	DNase I-like
	1dnk	THE X-RAY STRUCTURE OF THE DNASE I-D(GGTATACC)2 COMPLEX AT 2.3 ANGSTROMS RESOLUTION	2.3	BOS TAURUS; SYNTHETIC CONSTRUCT	Eukar	T	DNase I-like
	1DE8	HUMAN APURINIC/APYRIMIDINIC ENDONUCLEASE-1 (APE1) BOUND TO ABASIC DNA	2.95	HOMO SAPIENS; SYNTHETIC CONSTRUCT	Eukar	Representative association	DNase I-like
	1DE9	HUMAN APE1 ENDONUCLEASE WITH BOUND ABASIC DNA AND MN2+ ION	3	HOMO SAPIENS; SYNTHETIC CONSTRUCT	Eukar	"	DNase I-like
	1DEW	CRYSTAL STRUCTURE OF HUMAN APE1 BOUND TO ABASIC DNA	2.65	HOMO SAPIENS; SYNTHETIC CONSTRUCT	Eukar	"	DNase I-like
	2VOA	STRUCTURE OF AN AP ENDONUCLEASE FROM ARCHAEOGLOBUS FULGIDUS	1.7	ARCHAEOGLOBUS FULGIDUS; SYNTHETIC CONSTRUCT	Pro	"
8. DNA mismatch endonuclease
	1cw0	CRYSTAL STRUCTURE ANALYSIS OF VERY SHORT PATCH REPAIR (VSR) ENDONUCLEASE IN COMPLEX WITH A DUPLEX DNA	2.3	ESCHERICHIA COLI; SYNTHETIC CONSTRUCT	Pro	T	Restriction endonuclease-like
	1ODG	VERY-SHORT-PATCH DNA REPAIR ENDONUCLEASE BOUND TO ITS REACTION PRODUCT SITE	2.8	ESCHERICHIA COLI; SYNTHETIC CONSTRUCT	Pro	Representative association	Restriction endonuclease-like
9. HIV reverse transcriptase
	1hmi			HUMAN IMMUNODEFICIENCY VIRUS 1; MUS MUSCULUS; SYNTHETIC CONSTRUCT	Viral	T		Superceded by 2hmi
	2hmi	HIV-1 REVERSE TRANSCRIPTASE/FRAGMENT OF FAB 28/DNA COMPLEX	2.8	HUMAN IMMUNODEFICIENCY VIRUS 1; MUS MUSCULUS; SYNTHETIC CONSTRUCT	Viral	T	DNA/RNA polymerases
	1D0E	CRYSTAL STRUCTURES OF THE N-TERMINAL FRAGMENT FROM MOLONEY MURINE LEUKEMIA VIRUS REVERSE TRANSCRIPTASE COMPLEXED WITH NUCLEIC ACID: FUNCTIONAL IMPLICATIONS FOR TEMPLATE-PRIMER BINDING TO THE FINGERS DOMAIN	3	MOLONEY MURINE LEUKEMIA VIRUS; SYNTHETIC CONSTRUCT	Viral	Representative association	DNA/RNA polymerases
	1D1U	USE OF AN N-TERMINAL FRAGMENT FROM MOLONEY MURINE LEUKEMIA VIRUS REVERSE TRANSCRIPTASE TO FACILITATE CRYSTALLIZATION AND ANALYSIS OF A PSEUDO-16-MER DNA MOLECULE CONTAINING G-A MISPAIRS	2.3	MOLONEY MURINE LEUKEMIA VIRUS; SYNTHETIC CONSTRUCT	Viral	"	DNA/RNA polymerases
	1I6J	CRYSTAL STRUCTURE OF A PSEUDO-16-MER DNA WITH STACKED GUANINES AND TWO G-A MISPAIRS COMPLEXED WITH THE N-TERMINAL FRAGMENT OF MOLONEY MURINE LEUKEMIA VIRUS REVERSE TRANSCRIPTASE	2	MOLONEY MURINE LEUKEMIA VIRUS; SYNTHETIC CONSTRUCT	Viral	"	DNA/RNA polymerases
	1N4L	A DNA analogue of the polypurine tract of HIV-1	2	MOLONEY MURINE LEUKEMIA VIRUS; SYNTHETIC CONSTRUCT	Viral	"	DNA/RNA polymerases
	1N6Q	HIV-1 Reverse Transcriptase Crosslinked to pre-translocation AZTMP-terminated DNA (complex N)	3	HUMAN IMMUNODEFICIENCY VIRUS 1; MUS MUSCULUS; SYNTHETIC CONSTRUCT	Viral	"	DNA/RNA polymerases
	1QAI	CRYSTAL STRUCTURES OF THE N-TERMINAL FRAGMENT FROM MOLONEY MURINE LEUKEMIA VIRUS REVERSE TRANSCRIPTASE COMPLEXED WITH NUCLEIC ACID: FUNCTIONAL IMPLICATIONS FOR TEMPLATE-PRIMER BINDING TO THE FINGERS DOMAIN	2.3	MOLONEY MURINE LEUKEMIA VIRUS; SYNTHETIC CONSTRUCT	Viral	"	DNA/RNA polymerases
	1QAJ	CRYSTAL STRUCTURES OF THE N-TERMINAL FRAGMENT FROM MOLONEY MURINE LEUKEMIA VIRUS REVERSE TRANSCRIPTASE COMPLEXED WITH NUCLEIC ACID: FUNCTIONAL IMPLICATIONS FOR TEMPLATE-PRIMER BINDING TO THE FINGERS DOMAIN	2.3	MOLONEY MURINE LEUKEMIA VIRUS; SYNTHETIC CONSTRUCT	Viral	"	DNA/RNA polymerases
	1R0A	Crystal structure of HIV-1 reverse transcriptase covalently tethered to DNA template-primer solved to 2.8 angstroms	2.8	HUMAN IMMUNODEFICIENCY VIRUS 1; MUS MUSCULUS; SYNTHETIC CONSTRUCT	Viral	"	DNA/RNA polymerases
	1T05	HIV-1 reverse transcriptase crosslinked to template-primer with tenofovir-diphosphate bound as the incoming nucleotide substrate	3	HUMAN IMMUNODEFICIENCY VIRUS 1; SYNTHETIC CONSTRUCT	Viral	"	DNA/RNA polymerases
	1ZTT	Netropsin bound to d(CTTAATTCGAATTAAG) in complex with MMLV RT catalytic fragment	1.85	MOLONEY MURINE LEUKEMIA VIRUS; SYNTHETIC CONSTRUCT	Viral	"	DNA/RNA polymerases
	1ZTW	d(CTTAATTCGAATTAAG) complexed with Moloney Murine Leukemia Virus Reverse Transcriptase catalytic fragment	1.8	MOLONEY MURINE LEUKEMIA VIRUS; SYNTHETIC CONSTRUCT	Viral	"	DNA/RNA polymerases
	2FJV	RT29 Bound to D(CTTAATTCGAATTAAG) in complex with MMLV RT Catalytic Fragment	2.05	MOLONEY MURINE LEUKEMIA VIRUS; SYNTHETIC CONSTRUCT	Viral	"	DNA/RNA polymerases
	2FJW	d(CTTGAATGCATTCAAG) in complex with MMLV RT catalytic fragment	1.95	MOLONEY MURINE LEUKEMIA VIRUS; SYNTHETIC CONSTRUCT	Viral	"	DNA/RNA polymerases
	2FJX	RT29 bound to D(CTTGAATGCATTCAAG) in complex with MMLV RT catalytic fragment	1.8	MOLONEY MURINE LEUKEMIA VIRUS; SYNTHETIC CONSTRUCT	Viral	"	DNA/RNA polymerases
	2FVP	A Structural Study of the CA Dinucleotide Step in the Integrase Processing Site of Moloney Murine Leukemia Virus	2.25	MOLONEY MURINE LEUKEMIA VIRUS; SYNTHETIC CONSTRUCT	Viral	"	DNA/RNA polymerases
	2FVQ	A Structural Study of the CA Dinucleotide Step in the Integrase Processing Site of Moloney Murine Leukemia Virus	2.3	MOLONEY MURINE LEUKEMIA VIRUS; SYNTHETIC CONSTRUCT	Viral	"	DNA/RNA polymerases
	2FVR	A Structural Study of the CA Dinucleotide Step in the Integrase Processing Site of Moloney Murine Leukemia Virus	2.2	MOLONEY MURINE LEUKEMIA VIRUS; SYNTHETIC CONSTRUCT	Viral	"	DNA/RNA polymerases
	2FVS	A Structural Study of the CA Dinucleotide Step in the Integrase Processing Site of Moloney Murine Leukemia Virus	2.35	MOLONEY MURINE LEUKEMIA VIRUS; SYNTHETIC CONSTRUCT	Viral	"	DNA/RNA polymerases
	2R2R	d(ATTAGTTATAACTAAT) complexed with MMLV RT catalytic fragment	2.1	MOLONEY MURINE LEUKEMIA VIRUS; SYNTHETIC CONSTRUCT	Viral	"	DNA/RNA polymerases
	2R2S	Co(III)bleomycinB2 bound to d(ATTAGTTATAACTAAT) complexed with MMLV RT catalytic fragment	2.8	MOLONEY MURINE LEUKEMIA VIRUS; SYNTHETIC CONSTRUCT	Viral	"	DNA/RNA polymerases
	2R2T	d(ATTTAGTTAACTAAAT) complexed with MMLV RT catalytic fragment	2	MOLONEY MURINE LEUKEMIA VIRUS; SYNTHETIC CONSTRUCT	Viral	"	DNA/RNA polymerases
	2R2U	Co(III)bleomycinB2 bithiazole/C-terminal tail domain bound to d(ATTTAGTTAACTAAAT) complexed with MMLV RT catalytic fragment	2.3	MOLONEY MURINE LEUKEMIA VIRUS; SYNTHETIC CONSTRUCT	Viral	"	DNA/RNA polymerases
	3FSI	Crystal structure of a trypanocidal 4,4'-Bis(imidazolinylamino)diphenylamine bound to DNA	1.75	MOLONEY MURINE LEUKEMIA VIRUS; SYNTHETIC CONSTRUCT	Viral	"
	3JSM	K65R mutant HIV-1 reverse transcriptase cross-linked to DS-DNA and complexed with tenofovir-diphosphate as the incoming nucleotide substrate	3	HUMAN IMMUNODEFICIENCY VIRUS TYPE 1 BH10; SYNTHETIC CONSTRUCT	Viral	"
10. Uracil-DNA glycosylase
	10.1 Human
	1ssp	WILD-TYPE URACIL-DNA GLYCOSYLASE BOUND TO URACIL-CONTAINING DNA	1.9	HOMO SAPIENS; SYNTHETIC CONSTRUCT	Eukar	T	Uracil-DNA glycosylase-like
	2ssp	LEUCINE-272-ALANINE URACIL-DNA GLYCOSYLASE BOUND TO ABASIC SITE-CONTAINING DNA	2.25	HOMO SAPIENS; SYNTHETIC CONSTRUCT	Eukar	T	Uracil-DNA glycosylase-like
	4skn	A NUCLEOTIDE-FLIPPING MECHANISM FROM THE STRUCTURE OF HUMAN URACIL-DNA GLYCOSYLASE BOUND TO DNA	2.9	HOMO SAPIENS; SYNTHETIC CONSTRUCT	Eukar	T	Uracil-DNA glycosylase-like
	1EMH	CRYSTAL STRUCTURE OF HUMAN URACIL-DNA GLYCOSYLASE BOUND TO UNCLEAVED SUBSTRATE-CONTAINING DNA	1.8	HOMO SAPIENS; SYNTHETIC CONSTRUCT	Eukar	Representative association	Uracil-DNA glycosylase-like
	1EMJ	URACIL-DNA GLYCOSYLASE BOUND TO DNA CONTAINING A 4'-THIO-2'DEOXYURIDINE ANALOG PRODUCT	2	HOMO SAPIENS; SYNTHETIC CONSTRUCT	Eukar	"	Uracil-DNA glycosylase-like
	1LAU	URACIL-DNA GLYCOSYLASE	1.8	HUMAN HERPESVIRUS 1; SYNTHETIC CONSTRUCT	Viral	"	Uracil-DNA glycosylase-like
	1Q3F	Uracil DNA glycosylase bound to a cationic 1-aza-2'-deoxyribose-contianing DNA	1.9	HOMO SAPIENS; SYNTHETIC CONSTRUCT	Eukar	"	Uracil-DNA glycosylase-like
	2OXM	Crystal structure of a UNG2/modified DNA complex that represent a stabilized short-lived extrahelical state in ezymatic DNA base flipping	2.5	HOMO SAPIENS; SYNTHETIC CONSTRUCT	Eukar	"	Uracil-DNA glycosylase-like
	2OYT	Crystal Structure of UNG2/DNA(TM)	2	HOMO SAPIENS; SYNTHETIC CONSTRUCT	Eukar	"	Uracil-DNA glycosylase-like
	10.2 Xenopus
	1OE4	XENOPUS SMUG1, AN ANTI-MUTATOR URACIL-DNA GLYCOSYLASE	2	XENOPUS LAEVIS; SYNTHETIC CONSTRUCT	Eukar	Pairwise Association	Uracil-DNA glycosylase-like
	1OE5	XENOPUS SMUG1, AN ANTI-MUTATOR URACIL-DNA GLYCOSYLASE	2.3	XENOPUS LAEVIS; SYNTHETIC CONSTRUCT	Eukar		Uracil-DNA glycosylase-like
	1OE6	XENOPUS SMUG1, AN ANTI-MUTATOR URACIL-DNA GLYCOSYLASE	2.65	XENOPUS LAEVIS; SYNTHETIC CONSTRUCT	Eukar		Uracil-DNA glycosylase-like
	10.3 Thermus thermophilus
	2DDG	Crystal structure of uracil-DNA glycosylase in complex with AP:G containing DNA	2.1	THERMUS THERMOPHILUS HB8; SYNTHETIC CONSTRUCT	Pro	Pairwise Association
	2DEM	Crystal structure of Uracil-DNA glycosylase in complex with AP:A containing DNA	1.95	THERMUS THERMOPHILUS HB8; SYNTHETIC CONSTRUCT	Pro
	2DP6	Crystal structure of uracil-DNA glycosylase in complex with AP:C containing DNA	1.8	THERMUS THERMOPHILUS HB8; SYNTHETIC CONSTRUCT	Pro
11. 3-Methyladenine DNA glycosylase
	1bnk	HUMAN 3-METHYLADENINE DNA GLYCOSYLASE COMPLEXED TO DNA	2.7	HOMO SAPIENS; SYNTHETIC CONSTRUCT	Eukar	T	FMT C-terminal domain-like
	1EWN	CRYSTAL STRUCTURE OF THE HUMAN AAG DNA REPAIR GLYCOSYLASE COMPLEXED WITH 1,N6-ETHENOADENINE-DNA	2.1	HOMO SAPIENS; SYNTHETIC CONSTRUCT	Eukar	Representative association	FMT C-terminal domain-like
	1F4R	CRYSTAL STRUCTURE OF THE HUMAN AAG DNA REPAIR GLYCOSYLASE COMPLEXED WITH 1,N6-ETHENOADENINE-DNA	2.4	HOMO SAPIENS; SYNTHETIC CONSTRUCT	Eukar	"	FMT C-terminal domain-like
	1F6O	CRYSTAL STRUCTURE OF THE HUMAN AAG DNA REPAIR GLYCOSYLASE COMPLEXED WITH DNA	2.4	HOMO SAPIENS; SYNTHETIC CONSTRUCT	Eukar	"	FMT C-terminal domain-like
	2OFI	Crystal Structure of 3-methyladenine DNA Glycosylase I (TAG) bound to DNA/3mA	1.85	SALMONELLA TYPHI; SYNTHETIC CONSTRUCT	Pro	Loner			(Metz, Hollis, and Eichman 2007)
12. Homing endonuclease
	1a73	INTRON-ENCODED ENDONUCLEASE I-PPOI COMPLEXED WITH DNA	1.8	PHYSARUM POLYCEPHALUM; SYNTHETIC CONSTRUCT	Eukar	T	His-Me finger endonucleases
	1a74	I-PPOL HOMING ENDONUCLEASE/DNA COMPLEX	2.2	PHYSARUM POLYCEPHALUM; SYNTHETIC CONSTRUCT	Eukar	T	His-Me finger endonucleases
	1cyq	INTRON ENCODED HOMING ENDONUCLEASE I-PPOI (H98A)/DNA HOMING SITE COMPLEX	1.93	PHYSARUM POLYCEPHALUM; SYNTHETIC CONSTRUCT	Eukar	T	His-Me finger endonucleases
	1ipp	HOMING ENDONUCLEASE/DNA COMPLEX	2.2	PHYSARUM POLYCEPHALUM; SYNTHETIC CONSTRUCT	Eukar	T	His-Me finger endonucleases
	1bp7	GROUP I MOBILE INTRON ENDONUCLEASE I-CREI COMPLEXED WITH HOMING SITE DNA	3	CHLAMYDOMONAS REINHARDTII; SYNTHETIC CONSTRUCT	Eukar	T	Homing endonuclease-like
	3E54	Archaeal Intron-encoded Homing Endonuclease I-Vdi141I Complexed With DNA	2.5	VULCANISAETA DISTRIBUTA; SYNTHETIC CONSTRUCT	Pro	Representative association
	1CZ0	INTRON ENCODED HOMING ENDONUCLEASE I-PPOI/DNA COMPLEX LACKING CATALYTIC METAL ION	2.1	PHYSARUM POLYCEPHALUM; SYNTHETIC CONSTRUCT	Eukar	"	His-Me finger endonucleases	More than 1 profile
	1G9Y	HOMING ENDONUCLEASE I-CREI / DNA SUBSTRATE COMPLEX WITH CALCIUM	2.05	CHLAMYDOMONAS REINHARDTII; SYNTHETIC CONSTRUCT	Eukar	"	Homing endonuclease-like	"
	1G9Z	LAGLIDADG HOMING ENDONUCLEASE I-CREI / DNA PRODUCT COMPLEX WITH MAGNESIUM	1.8	CHLAMYDOMONAS REINHARDTII; SYNTHETIC CONSTRUCT	Eukar	"	Homing endonuclease-like	"
	1M5X	Crystal structure of the homing endonuclease I-MsoI bound to its DNA substrate	2.25	MONOMASTIX SP. OKE-1; SYNTHETIC CONSTRUCT	Eukar	"	Homing endonuclease-like	"
	1MOW	E-DreI	2.4	DESULFUROCOCCUS MOBILIS, CHLAMYDOMONAS REINHARDTII; SYNTHETIC CONSTRUCT	Pro + Eukar	"	Homing endonuclease-like	"
	1N3E	Crystal structure of I-CreI bound to a palindromic DNA sequence I (palindrome of left side of wildtype DNA target sequence)	2.5	CHLAMYDOMONAS REINHARDTII; SYNTHETIC CONSTRUCT	Eukar	"	Homing endonuclease-like	"
	1N3F	Crystal structure of I-CreI bound to a palindromic DNA sequence II (palindrome of right side of wildtype DNA target sequence)	2	CHLAMYDOMONAS REINHARDTII; SYNTHETIC CONSTRUCT	Eukar	"	Homing endonuclease-like	"
	1T9I	I-CreI(D20N)/DNA complex	1.6	CHLAMYDOMONAS REINHARDTII; SYNTHETIC CONSTRUCT	Eukar	"	Homing endonuclease-like	"
	1T9J	I-CreI(Q47E)/DNA complex	2	CHLAMYDOMONAS REINHARDTII; SYNTHETIC CONSTRUCT	Eukar	"	Homing endonuclease-like	"
	1U0C	Y33C Mutatant of Homing endonuclease I-CreI	2.5	CHLAMYDOMONAS REINHARDTII; SYNTHETIC CONSTRUCT	Eukar	"	Homing endonuclease-like	"
	1U0D	Y33H Mutatant of Homing endonuclease I-CreI	2.9	CHLAMYDOMONAS REINHARDTII; SYNTHETIC CONSTRUCT	Eukar	"	Homing endonuclease-like	"
	2FLD	I-MsoI Re-Designed for Altered DNA Cleavage Specificity	2	MONOMASTIX SP. OKE-1; SYNTHETIC CONSTRUCT	Eukar	"		"
	2I3P	K28R mutant of Homing Endonuclease I-CreI	2.3	CHLAMYDOMONAS REINHARDTII; SYNTHETIC CONSTRUCT	Eukar	"		"
	2I3Q	Q44V mutant of Homing Endonuclease I-CreI	2.3	CHLAMYDOMONAS REINHARDTII; SYNTHETIC CONSTRUCT	Eukar	"		"
	2O6M	H98Q mutant of the homing endonuclease I-PPOI complexed with DNA	2.3	PHYSARUM POLYCEPHALUM; SYNTHETIC CONSTRUCT	Eukar	"		"
	2VBJ	MOLECULAR BASIS OF HUMAN XPC GENE RECOGNITION AND CLEAVAGE BY ENGINEERED HOMING ENDONUCLEASE HETERODIMERS	1.95	CHLAMYDOMONAS REINHARDTII; SYNTHETIC CONSTRUCT	Eukar	"		"
	2VBL	MOLECULAR BASIS OF HUMAN XPC GENE RECOGNITION AND CLEAVAGE BY ENGINEERED HOMING ENDONUCLEASE HETERODIMERS	1.8	CHLAMYDOMONAS REINHARDTII; SYNTHETIC CONSTRUCT	Eukar	"		"
	2VBN	MOLECULAR BASIS OF HUMAN XPC GENE RECOGNITION AND CLEAVAGE BY ENGINEERED HOMING ENDONUCLEASE HETERODIMERS	1.9	CHLAMYDOMONAS REINHARDTII; SYNTHETIC CONSTRUCT	Eukar	"		"
	2VBO	MOLECULAR BASIS OF HUMAN XPC GENE RECOGNITION AND CLEAVAGE BY ENGINEERED HOMING ENDONUCLEASE HETERODIMERS	1.8	CHLAMYDOMONAS REINHARDTII; SYNTHETIC CONSTRUCT	Eukar	"		"
	3FD2	Crystal structure of mMsoI/DNA complex with calcium	2.69	MONOMASTIX SP. OKE-1; SYNTHETIC CONSTRUCT	Eukar	"		"
	1P8K	The structure and DNA recognition of a bifunctional homing endonuclease and group I intron splicing factor	2.6	EMERICELLA NIDULANS; SYNTHETIC CONSTRUCT	Eukar	Pairwise association	Homing endonuclease-like
	2QOJ	Coevolution of a homing endonuclease and its host target sequence	2.4	EMERICELLA NIDULANS; SYNTHETIC CONSTRUCT	Eukar
	3EH8	Crystal structure of Y2 I-AniI variant (F13Y/S111Y)/DNA complex with calcium	2.7	EMERICELLA NIDULANS; SYNTHETIC CONSTRUCT	Eukar
	1R7M	The homing endonuclease I-SceI bound to its DNA recognition region	2.25	SACCHAROMYCES CEREVISIAE; SYNTHETIC CONSTRUCT	Eukar	Pairwise association	Homing endonuclease-like
	3C0W	I-SceI in complex with a bottom nicked DNA substrate	2.2	SACCHAROMYCES CEREVISIAE; SYNTHETIC CONSTRUCT	Eukar
	3C0X	I-SceI in complex with a top nicked DNA substrate	2.3	SACCHAROMYCES CEREVISIAE; SYNTHETIC CONSTRUCT	Eukar
	2EX5	Group I Intron-encoded Homing Endonuclease I-CeuI Complexed With DNA	2.2	CHLAMYDOMONAS EUGAMETOS; SYNTHETIC CONSTRUCT	Eukar	Loner			(Spiegel et al. 2006)
	1U3E	DNA binding and cleavage by the HNH homing endonuclease I-HmuI	2.92	BACILLUS PHAGE SPO1; SYNTHETIC CONSTRUCT	Viral	Loner	DNA-binding domain of intron-encoded endonucleases		(Betty W Shen et al. 2004)
	1I3J	CRYSTAL STRUCTURE OF THE DNA-BINDING DOMAIN OF INTRON ENDONUCLEASE I-TEVI WITH ITS SUBSTRATE	2.2	ENTEROBACTERIA PHAGE T4; SYNTHETIC CONSTRUCT	Viral	Pairwise association	DNA-binding domain of intron-encoded endonucleases
	1T2T	Crystal structure of the DNA-binding domain of intron endonuclease I-TevI with operator site	2.5	ENTEROBACTERIA PHAGE T4; SYNTHETIC CONSTRUCT	Viral		DNA-binding domain of intron-encoded endonucleases
	2VS7	THE CRYSTAL STRUCTURE OF I-DMOI IN COMPLEX WITH DNA AND CA	2.05	DESULFUROCOCCUS MOBILIS; SYNTHETIC CONSTRUCT	Pro	Pairwise association
	2VS8	THE CRYSTAL STRUCTURE OF I-DMOI IN COMPLEX WITH DNA AND MN	2.1	DESULFUROCOCCUS MOBILIS; SYNTHETIC CONSTRUCT	Pro
13. Topoisomerase I
	1a31	HUMAN RECONSTITUTED DNA TOPOISOMERASE I IN COVALENT COMPLEX WITH A 22 BASE PAIR DNA DUPLEX	2.1	HOMO SAPIENS; SYNTHETIC CONSTRUCT	Eukar	T	DNA breaking-rejoining enzymes
	1a35	HUMAN TOPOISOMERASE I/DNA COMPLEX	2.5	HOMO SAPIENS; SYNTHETIC CONSTRUCT	Eukar	T	DNA breaking-rejoining enzymes
	1a36	TOPOISOMERASE I/DNA COMPLEX	2.8	HOMO SAPIENS; SYNTHETIC CONSTRUCT	Eukar	T	DNA breaking-rejoining enzymes
	1EJ9	CRYSTAL STRUCTURE OF HUMAN TOPOISOMERASE I DNA COMPLEX	2.6	HOMO SAPIENS; SYNTHETIC CONSTRUCT	Eukar	Representative association	DNA breaking-rejoining enzymes
	1K4T	HUMAN DNA TOPOISOMERASE I (70 KDA) IN COMPLEX WITH THE POISON TOPOTECAN AND COVALENT COMPLEX WITH A 22 BASE PAIR DNA DUPLEX	2.1	HOMO SAPIENS; SYNTHETIC CONSTRUCT	Eukar	"	DNA breaking-rejoining enzymes
	1RR8	Structural Mechanisms of Camptothecin Resistance by Mutations in Human Topoisomerase I	2.6	HOMO SAPIENS; SYNTHETIC CONSTRUCT	Eukar	"	DNA breaking-rejoining enzymes
	1RRJ	Structural Mechanisms of Camptothecin Resistance by Mutations in Human Topoisomerase I	2.3	HOMO SAPIENS; SYNTHETIC CONSTRUCT	Eukar	"	DNA breaking-rejoining enzymes
	1SC7	Human DNA Topoisomerase I (70 Kda) In Complex With The Indenoisoquinoline MJ-II-38 and Covalent Complex With A 22 Base Pair DNA Duplex	3	HOMO SAPIENS; SYNTHETIC CONSTRUCT	Eukar	"	DNA breaking-rejoining enzymes
	1SEU	Human DNA Topoisomerase I (70 Kda) In Complex With The Indolocarbazole SA315F and Covalent Complex With A 22 Base Pair DNA Duplex	3	HOMO SAPIENS; SYNTHETIC CONSTRUCT	Eukar	"	DNA breaking-rejoining enzymes
	1T8I	Human DNA Topoisomerase I (70 Kda) In Complex With The Poison Camptothecin and Covalent Complex With A 22 Base Pair DNA Duplex	3	HOMO SAPIENS; SYNTHETIC CONSTRUCT	Eukar	"	DNA breaking-rejoining enzymes
	2B9S	Crystal Structure of heterodimeric L. donovani topoisomerase I-vanadate-DNA complex	2.27	LEISHMANIA DONOVANI; SYNTHETIC CONSTRUCT	Eukar	"
	2H7F	Structure of variola topoisomerase covalently bound to DNA	2.7	VARIOLA VIRUS; SYNTHETIC CONSTRUCT	Viral	"
	2H7G	Structure of variola topoisomerase non-covalently bound to DNA	1.9	VARIOLA VIRUS; SYNTHETIC CONSTRUCT	Viral	"
14. T7 RNA Pol
	1CEZ	CRYSTAL STRUCTURE OF A T7 RNA POLYMERASE-T7 PROMOTER COMPLEX	2.4	ENTEROBACTERIA PHAGE T7; SYNTHETIC CONSTRUCT	Viral	Pairwise Association	DNA/RNA polymerases
	2PI4	T7RNAP complexed with a phi10 protein and initiating GTPs.	2.5	ENTEROBACTERIA PHAGE T7; SYNTHETIC CONSTRUCT	Viral		DNA/RNA polymerases
	2PI5	T7 RNA polymerase complexed with a phi10 promoter	2.9	ENTEROBACTERIA PHAGE T7; SYNTHETIC CONSTRUCT	Viral		DNA/RNA polymerases
15. BGLII Restriction Endonuclease
	1D2I	CRYSTAL STRUCTURE OF RESTRICTION ENDONUCLEASE BGLII COMPLEXED WITH DNA 16-MER	1.7	BACILLUS SUBTILIS; SYNTHETIC CONSTRUCT	Pro	Pairwise Association	Restriction endonuclease-like
	1DFM	Crystal structure of restriction endonuclease BGLII complexed with DNA 16-mer	1.5	BACILLUS SUBTILIS; SYNTHETIC CONSTRUCT	Pro		Restriction endonuclease-like
16. Hind III restriction endonuclease
	2E52	Crystal structural analysis of HindIII restriction endonuclease in complex with cognate DNA at 2.0 angstrom resolution	2	HAEMOPHILUS INFLUENZAE RD KW20; SYNTHETIC CONSTRUCT	Pro	Pairwise Association
	3A4K	Crystal structural analysis of HindIII restriction endonuclease in complex with cognate DNA and divalent cations at 2.17 angstrom resolution	2.17	HAEMOPHILUS INFLUENZAE RD KW20; SYNTHETIC CONSTRUCT	Pro
17. N4 RNA Pol
	3C2P	X-ray crystal structure of the N4 mini-vRNAP P1 promoter complex	2	BACTERIOPHAGE N4; SYNTHETIC CONSTRUCT	Viral	Pairwise Association
	3C46	X-ray crystal structure of the N4 mini-vRNAP P2_7a promoter complex soaked with MgCl2	2	BACTERIOPHAGE N4; SYNTHETIC CONSTRUCT	Viral
	3C3L	X-ray crystal structure of the N4 mini-vRNAP P2 promoter complex	2.4	BACTERIOPHAGE N4; SYNTHETIC CONSTRUCT	Viral
18. Mre11 endonuclease
	3DSC	Crystal structure of P. furiosus Mre11 DNA synaptic complex	2.7	PYROCOCCUS FURIOSUS; SYNTHETIC CONSTRUCT	Pro	Pairwise Association	Metallo-dependent phosphatases
	3DSD	Crystal structure of P. furiosus Mre11-H85S bound to a branched DNA and manganese	2.2	PYROCOCCUS FURIOSUS; SYNTHETIC CONSTRUCT	Pro
19. HincII restriction endonuclease
	1KC6	HincII Bound to Cognate DNA	2.6	HAEMOPHILUS INFLUENZAE; SYNTHETIC CONSTRUCT	Pro	Pairwise Association	Restriction endonuclease-like
	1TX3	HINCII BOUND TO COGNATE DNA	2.5	HAEMOPHILUS INFLUENZAE; SYNTHETIC CONSTRUCT	Pro		Restriction endonuclease-like
	1XHV	HincII bound to cleaved cognate DNA GTCGAC and Mn2+	2.5	HAEMOPHILUS INFLUENZAE; SYNTHETIC CONSTRUCT	Pro		Restriction endonuclease-like
	1XHU	HincII bound to cleaved, cognate DNA containing GTCGAC	2.95	HAEMOPHILUS INFLUENZAE; SYNTHETIC CONSTRUCT	Pro		Restriction endonuclease-like
	2GIE	HincII bound to cognate DNA GTTAAC	2.6	HAEMOPHILUS INFLUENZAE; SYNTHETIC CONSTRUCT	Pro		Restriction endonuclease-like
	1TW8	HincII bound to Ca2+ and cognate DNA GTCGAC	2.8	HAEMOPHILUS INFLUENZAE; SYNTHETIC CONSTRUCT	Pro		Restriction endonuclease-like
	2GIH	Q138F HincII bound to cognate DNA GTCGAC and Ca2+	2.5	HAEMOPHILUS INFLUENZAE; SYNTHETIC CONSTRUCT	Pro
	3E45	Q138F HincII bound to Noncognate DNA (GTGCAC) and Ca2+	2.78	HAEMOPHILUS INFLUENZAE; SYNTHETIC CONSTRUCT	Pro
	3E43	Q138F HincII bound to GTTAAC and cocrystallized with 2.5 mM MgCl2	2.73	HAEMOPHILUS INFLUENZAE; SYNTHETIC CONSTRUCT	Pro
	3E42	Q138F HincII bound to GTCGAC and Ca2+ (cocrystallized)	2.68	HAEMOPHILUS INFLUENZAE; SYNTHETIC CONSTRUCT	Pro
	3E41	Q138F HincII bound to GTCGAC and 5 mM Ca2+	2.73	HAEMOPHILUS INFLUENZAE; SYNTHETIC CONSTRUCT	Pro
	3E44	Q138F HincII bound to cleaved DNA (GTT | AAC) and Mn2+	2.52	HAEMOPHILUS INFLUENZAE; SYNTHETIC CONSTRUCT	Pro
	2GIG	Alteration of sequence specificity of the type II restriction endonuclease HINCII through an indirect readout mechanism	1.83	HAEMOPHILUS INFLUENZAE; SYNTHETIC CONSTRUCT	Pro
	3E40	Q138F HincII bound to GTTAAC and cocrystallized with 5 mM Ca2+	2.1	HAEMOPHILUS INFLUENZAE; SYNTHETIC CONSTRUCT	Pro
	3EBC	Structure of N141A HincII with Cognate DNA	2.55	HAEMOPHILUS INFLUENZAE; SYNTHETIC CONSTRUCT	Pro
	3E3Y	Q138F HincII bound to GTTAAC and cocrystallized with 5 mM Ca2+	2.13	HAEMOPHILUS INFLUENZAE; SYNTHETIC CONSTRUCT	Pro
	2GIJ	Q138F HincII bound to cognate DNA GTTAAC and Ca2+	1.93	HAEMOPHILUS INFLUENZAE; SYNTHETIC CONSTRUCT	Pro
	2GII	Q138F HincII bound to cognate DNA GTTAAC	2.3	HAEMOPHILUS INFLUENZAE; SYNTHETIC CONSTRUCT	Pro
20. Endonuclease III and MutY
	1ORN	Structure of a Trapped Endonuclease III-DNA Covalent Intermediate: Estranged-Guanine Complex	1.7	GEOBACILLUS STEAROTHERMOPHILUS; SYNTHETIC CONSTRUCT	Pro	Pairwise Association	DNA-glycosylase
	1P59	Structure of a non-covalent Endonuclease III-DNA Complex	2.5	GEOBACILLUS STEAROTHERMOPHILUS; SYNTHETIC CONSTRUCT	Pro		DNA-glycosylase
	1ORP	Structure of a Trapped Endonuclease III-DNA Covalent Intermediate: Estranged-Adenine Complex	2.2	GEOBACILLUS STEAROTHERMOPHILUS; SYNTHETIC CONSTRUCT	Pro		DNA-glycosylase
	3G0Q	Crystal Structure of MutY bound to its inhibitor DNA	2.2	BACILLUS STEAROTHERMOPHILUS; SYNTHETIC CONSTRUCT	Pro
	3FSP	MutY adenine glycosylase bound to a transition state analog (1N) paired with dG in duplexed DNA	2.202	GEOBACILLUS STEAROTHERMOPHILUS; SYNTHETIC CONSTRUCT	Pro
	3FSQ	MutY adenine glycosylase bound to a transition state analog (1N) paired with d(8-oxoG) in duplexed DNA	2.3	GEOBACILLUS STEAROTHERMOPHILUS; SYNTHETIC CONSTRUCT	Pro
	1RRQ	MutY adenine glycosylase in complex with DNA containing an A:oxoG pair	2.22	GEOBACILLUS STEAROTHERMOPHILUS; SYNTHETIC CONSTRUCT	Pro		DNA-glycosylase
	1VRL	MutY adenine glycosylase in complex with DNA and soaked adenine free base	2.5	GEOBACILLUS STEAROTHERMOPHILUS; SYNTHETIC CONSTRUCT	Pro		DNA-glycosylase
	1RRS	MutY adenine glycosylase in complex with DNA containing an abasic site	2.4	GEOBACILLUS STEAROTHERMOPHILUS; SYNTHETIC CONSTRUCT	Pro		DNA-glycosylase
21. Flap EndoNuclease-1
	1RXV	Crystal Structure of A. Fulgidus FEN-1 bound to DNA	2.5	ARCHAEOGLOBUS FULGIDUS; SYNTHETIC CONSTRUCT	Pro	Pairwise Association	SAM domain-like
	1RXW	Crystal structure of A. fulgidus FEN-1 bound to DNA	2	ARCHAEOGLOBUS FULGIDUS; SYNTHETIC CONSTRUCT	Pro		SAM domain-like
22. DNA Photolyase
	1TEZ	COMPLEX BETWEEN DNA AND THE DNA PHOTOLYASE FROM ANACYSTIS NIDULANS	1.8	SYNECHOCOCCUS ELONGATUS PCC 6301; SYNTHETIC CONSTRUCT	Pro	Pairwise Association	Cryptochrome/photolyase FAD-binding domain
	3CVV	Drosophila melanogaster (6-4) photolyase bound to ds DNA with a T-T (6-4) photolesion and F0 cofactor	2.1	DROSOPHILA MELANOGASTER; SYNTHETIC CONSTRUCT	Eukar
	2WB2	DROSOPHILA MELANOGASTER (6-4) PHOTOLYASE BOUND TO DOUBLE STRANDED DNA CONTAINING A T(6-4)C PHOTOLESION	2.95	DROSOPHILA MELANOGASTER; SYNTHETIC CONSTRUCT	Eukar
	3CVU	Drosophila melanogaster (6-4) photolyase bound to ds DNA with a T-T (6-4) photolesion	2	DROSOPHILA MELANOGASTER; SYNTHETIC CONSTRUCT	Eukar
	3CVY	Drosophila melanogaster (6-4) photolyase bound to repaired ds DNA	2.7	DROSOPHILA MELANOGASTER; SYNTHETIC CONSTRUCT	Eukar
23. Alpha glucosyl transferase
	1YA6	alpha-glucosyltransferase in complex with UDP and a 13-mer DNA containing a central A:G mismatch	2.4	ENTEROBACTERIA PHAGE T4; SYNTHETIC CONSTRUCT	Viral	Pairwise Association
	1Y6G	alpha-glucosyltransferase in complex with UDP and a 13_mer DNA containing a HMU base at 2.8 A resolution	2.8	ENTEROBACTERIA PHAGE T4; SYNTHETIC CONSTRUCT	Viral
	1Y6F	alpha-glucosyltransferase in complex with UDP-glucose and DNA containing an abasic site	2.4	ENTEROBACTERIA PHAGE T4; SYNTHETIC CONSTRUCT	Viral
	1Y8Z	alpha-glucosyltransferase in complex with UDP and a 13-mer DNA containing a HMU base at 1.9 A resolution	1.9	ENTEROBACTERIA PHAGE T4; SYNTHETIC CONSTRUCT	Viral
24. Restriction endonuclease BcnI
	2ODI	Restriction Endonuclease BCNI-Cognate DNA Substrate Complex	1.45	BREVIBACILLUS CENTROSPORUS; SYNTHETIC CONSTRUCT	Pro	Pairwise Association
	2Q10	RESTRICTION ENDONUCLEASE BcnI (WILD TYPE)-COGNATE DNA SUBSTRATE COMPLEX	1.75	BREVIBACILLUS CENTROSPORUS; SYNTHETIC CONSTRUCT	Pro
25. Helicase
	1. Uvr D					Pairwise Association
	2PJR	HELICASE PRODUCT COMPLEX	2.9	GEOBACILLUS STEAROTHERMOPHILUS; SYNTHETIC CONSTRUCT	Pro		P-loop containing nucleoside triphosphate hydrolases
	2IS6	Crystal structure of UvrD-DNA-ADPMgF3 ternary complex	2.2	ESCHERICHIA COLI; SYNTHETIC CONSTRUCT	Pro
	2IS2	Crystal structure of UvrD-DNA binary complex	3	ESCHERICHIA COLI; SYNTHETIC CONSTRUCT	Pro
	2IS4	Crystal structure of UvrD-DNA-ADPNP ternary complex	2.6	ESCHERICHIA COLI; SYNTHETIC CONSTRUCT	Pro
	2IS1	Crystal structure of UvrD-DNA-SO4 complex	2.9	ESCHERICHIA COLI; SYNTHETIC CONSTRUCT	Pro
	2. SV 40 T antigen helicase
	2ITL	The origin binding domain of the SV40 large T antigen bound to the functional pen palindrome DNA (23 bp)	1.65	SIMIAN VIRUS 40; SYNTHETIC CONSTRUCT	Viral		Origin of replication-binding domain, RBD-like
	2NTC	Crystal Structure of sv40 large T antigen origin binding domain with DNA	2.4	SIMIAN VIRUS 40; SYNTHETIC CONSTRUCT	Viral		Origin of replication-binding domain, RBD-like
	2NL8	The origin binding domain of the SV40 large T antigen bound non specifically to a 17 bp palindrome DNA (sites 1 and 3)	2.3	SIMIAN VIRUS 40; SYNTHETIC CONSTRUCT	Viral
	3. NS3 Helicase
	3KQH	Three Conformational Snapshots of the Hepatitis C Virus NS3 Helicase Reveal a Ratchet Translocation Mechanism	2.4	HEPATITIS C VIRUS; SYNTHETIC CONSTRUCT	Viral
	3KQK	Three Conformational Snapshots of the Hepatitis C Virus NS3 Helicase Reveal a Ratchet Translocation Mechanism	2.8	HEPATITIS C VIRUS; SYNTHETIC CONSTRUCT	Viral
	3KQU	Three Conformational Snapshots of the Hepatitis C Virus NS3 Helicase Reveal a Ratchet Translocation Mechanism	2.4	HEPATITIS C VIRUS; SYNTHETIC CONSTRUCT	Viral
	3KQL	Three Conformational Snapshots of the Hepatitis C Virus NS3 Helicase Reveal a Ratchet Translocation Mechanism	2.5	HEPATITIS C VIRUS; SYNTHETIC CONSTRUCT	Viral
	3KQN	Three Conformational Snapshots of the Hepatitis C Virus NS3 Helicase Reveal a Ratchet Translocation Mechanism	2.05	HEPATITIS C VIRUS; SYNTHETIC CONSTRUCT	Viral
	4. RECQ-LIKE HELICASE
	2WWY	STRUCTURE OF HUMAN RECQ-LIKE HELICASE IN COMPLEX WITH A DNA SUBSTRATE	2.9	HOMO SAPIENS; SYNTHETIC CONSTRUCT	Eukar	Loner			(Frei and Gasser 2000)
26. thymine DNA-glycosylase
	2RBA	Structure of Human Thymine DNA Glycosylase Bound to Abasic and Undamaged DNA	2.79	HOMO SAPIENS; SYNTHETIC CONSTRUCT	Eukar	Pairwise Association
	1MWI	Crystal structure of a MUG-DNA product complex	2.35	ESCHERICHIA COLI; SYNTHETIC CONSTRUCT	Pro		Uracil-DNA glycosylase-like
	1MWJ	Crystal Structure of a MUG-DNA pseudo substrate complex	2.85	ESCHERICHIA COLI; SYNTHETIC CONSTRUCT	Pro		Uracil-DNA glycosylase-like
	1MTL	Non-productive MUG-DNA complex	2.8	ESCHERICHIA COLI; SYNTHETIC CONSTRUCT	Pro		Uracil-DNA glycosylase-like
27. Beta beta alpha-Me type II restriction endonuclease
	3FC3	Crystal structure of the beta-beta-alpha-Me type II restriction endonuclease Hpy99I	1.75	HELICOBACTER PYLORI J99; SYNTHETIC CONSTRUCT	Pro	Pairwise Association
	3GOX	Crystal structure of the beta-beta-alpha-Me type II restriction endonuclease Hpy99I in the absence of EDTA	1.5	HELICOBACTER PYLORI J99; SYNTHETIC CONSTRUCT	Pro
28. 8-oxoguanine DNA glycosylase
	3I0W	Crystal structure of Clostridium acetobutylicum 8-oxoguanine glycosylase/lyase in complex with dsDNA containing cytosine opposite to 8-oxoG	1.73	CLOSTRIDIUM ACETOBUTYLICUM; SYNTHETIC CONSTRUCT	Pro	Pairwise Association
	1FN7	COUPLING OF DAMAGE RECOGNITION AND CATALYSIS BY A HUMAN BASE-EXCISION DNA REPAIR PROTEIN	2.6	HOMO SAPIENS; SYNTHETIC CONSTRUCT	Eukar		DNA glycosylase
	1HU0	CRYSTAL STRUCTURE OF AN HOGG1-DNA BOROHYDRIDE TRAPPED INTERMEDIATE COMPLEX	2.35	HOMO SAPIENS; SYNTHETIC CONSTRUCT	Eukar		DNA glycosylase
	1LWV	Borohydride-trapped hOgg1 Intermediate Structure Co-Crystallized with 8-aminoguanine	2.3	HOMO SAPIENS; SYNTHETIC CONSTRUCT	Eukar		DNA glycosylase
	1LWW	Borohydride-trapped hOgg1 Intermediate Structure Co-Crystallized with 8-bromoguanine	2.1	HOMO SAPIENS; SYNTHETIC CONSTRUCT	Eukar		DNA glycosylase
	1LWY	hOgg1 Borohydride-Trapped Intermediate without 8-oxoguanine	2.01	HOMO SAPIENS; SYNTHETIC CONSTRUCT	Eukar		DNA glycosylase
	1M3H	Crystal Structure of Hogg1 D268E Mutant with Product Oligonucleotide	2.05	HOMO SAPIENS; SYNTHETIC CONSTRUCT	Eukar		DNA glycosylase
	1M3Q	Crystal Structure of hogg1 D268E Mutant with Base-Excised DNA and 8-aminoguanine	1.9	HOMO SAPIENS; SYNTHETIC CONSTRUCT	Eukar		DNA glycosylase
	1N39	Structural and biochemical exploration of a critical amino acid in human 8-oxoguanine glycosylase	2.2	HOMO SAPIENS; SYNTHETIC CONSTRUCT	Eukar		DNA glycosylase
	1N3C	Structural and biochemical exploration of a critical amino acid in human 8-oxoguanine glycosylase	2.7	HOMO SAPIENS; SYNTHETIC CONSTRUCT	Eukar		DNA glycosylase
	1N3A	Structural and biochemical exploration of a critical amino acid in human 8-oxoguanine glycosylase	2.2	HOMO SAPIENS; SYNTHETIC CONSTRUCT	Eukar		DNA-glycosylase
	2NOE	Structure of catalytically inactive G42A human 8-oxoguanine glycosylase complexed to 8-oxoguanine DNA	2.2	HOMO SAPIENS; SYNTHETIC CONSTRUCT	Eukar		DNA-glycosylase
	2NOH	Structure of catalytically inactive Q315A human 8-oxoguanine glycosylase complexed to 8-oxoguanine DNA	2.01	HOMO SAPIENS; SYNTHETIC CONSTRUCT	Eukar		DNA-glycosylase
	2NOL	Structure of catalytically inactive human 8-oxoguanine glycosylase distal crosslink to oxoG DNA	2.57	HOMO SAPIENS; SYNTHETIC CONSTRUCT	Eukar		DNA-glycosylase
	1YQL	Catalytically inactive hOGG1 crosslinked with 7-deaza-8-azaguanine containing DNA	2.6	HOMO SAPIENS; SYNTHETIC CONSTRUCT	Eukar		DNA-glycosylase
	1YQM	Catalytically inactive human 8-oxoguanine glycosylase crosslinked to 7-deazaguanine containing DNA	2.5	HOMO SAPIENS; SYNTHETIC CONSTRUCT	Eukar		DNA-glycosylase
	1YQR	Catalytically inactive human 8-oxoguanine glycosylase crosslinked to oxoG containing DNA	2.43	HOMO SAPIENS; SYNTHETIC CONSTRUCT	Eukar		DNA-glycosylase
	2NOB	Structure of catalytically inactive H270A human 8-oxoguanine glycosylase crosslinked to 8-oxoguanine DNA	2.1	HOMO SAPIENS; SYNTHETIC CONSTRUCT	Eukar		DNA-glycosylase
	2NOI	Structure of G42A human 8-oxoguanine glycosylase crosslinked to undamaged G-containing DNA	2.35	HOMO SAPIENS; SYNTHETIC CONSTRUCT	Eukar		DNA-glycosylase
	1YQK	Human 8-oxoguanine glycosylase crosslinked with guanine containing DNA	2.5	HOMO SAPIENS; SYNTHETIC CONSTRUCT	Eukar		DNA-glycosylase
	2NOF	Structure of Q315F human 8-oxoguanine glycosylase proximal crosslink to 8-oxoguanine DNA	2.35	HOMO SAPIENS; SYNTHETIC CONSTRUCT	Eukar		DNA-glycosylase
	2I5W	Structure of hOGG1 crosslinked to DNA sampling a normal G adjacent to an oxoG	2.6	HOMO SAPIENS; SYNTHETIC CONSTRUCT	Eukar		DNA-glycosylase
	2NOZ	Structure of Q315F human 8-oxoguanine glycosylase distal crosslink to 8-oxoguanine DNA	2.43	HOMO SAPIENS; SYNTHETIC CONSTRUCT	Eukar		DNA-glycosylase
	1EBM	CRYSTAL STRUCTURE OF THE HUMAN 8-OXOGUANINE GLYCOSYLASE (HOGG1) BOUND TO A SUBSTRATE OLIGONUCLEOTIDE	2.1	HOMO SAPIENS; SYNTHETIC CONSTRUCT	Eukar		DNA-glycosylase
	3I0X	Crystal structure of Clostridium acetobutylicum 8-oxoguanine glycosylase/lyase in complex with dsDNA containing adenine opposite to 8-oxoG	1.8	CLOSTRIDIUM ACETOBUTYLICUM; SYNTHETIC CONSTRUCT	Pro
	3KNT	Crystal structure of Methanocaldococcus jannaschii 8-oxoguanine glycosylase/lyase in complex with 15mer DNA containing 8-oxoguanine	2.7	METHANOCALDOCOCCUS JANNASCHII; SYNTHETIC CONSTRUCT	Pro	Loner			(Faucher, Wallace, and Doublié 2010)
29. ALKA
	1DIZ	CRYSTAL STRUCTURE OF E. COLI 3-METHYLADENINE DNA GLYCOSYLASE (ALKA) COMPLEXED WITH DNA	2.5	ESCHERICHIA COLI; SYNTHETIC CONSTRUCT	Pro	Pairwise Association	DNA-glycosylase
	3CWS	Crystal Structure of an AlkA Host/Guest Complex 2'-fluoro-2'-deoxyinosine:Thymine Base Pair	2.3	ESCHERICHIA COLI; SYNTHETIC CONSTRUCT	Pro		DNA-glycosylase
	3D4V	Crystal Structure of an AlkA Host/Guest Complex N7MethylGuanine:Cytosine Base Pair	2.9	ESCHERICHIA COLI; SYNTHETIC CONSTRUCT	Pro		DNA-glycosylase
	3CVS	Crystal Structure of an AlkA Host/Guest Complex 8oxoGuanine:Adenine Base Pair	2.4	ESCHERICHIA COLI; SYNTHETIC CONSTRUCT	Pro		DNA-glycosylase
	3CVT	Crystal Structure of an AlkA Host/Guest Complex 8oxoGuanine:Cytosine Base Pair	2.5	ESCHERICHIA COLI; SYNTHETIC CONSTRUCT	Pro		DNA-glycosylase
	3CW7	Crystal Structure of an AlkA Host/Guest Complex 8oxoGuanine:Cytosine Base Pair	2.3	ESCHERICHIA COLI; SYNTHETIC CONSTRUCT	Pro		DNA-glycosylase
	3CWA	Crystal Structure of an AlkA Host/Guest Complex 8oxoGuanine:Cytosine Base Pair	2.4	ESCHERICHIA COLI; SYNTHETIC CONSTRUCT	Pro		DNA-glycosylase
	3CWU	Crystal Structure of an AlkA Host/Guest Complex 2'-fluoro-2'-deoxy-1,N6-ethenoadenine:Thymine Base Pair	2.8	ESCHERICHIA COLI; SYNTHETIC CONSTRUCT	Pro		DNA-glycosylase
	3CWT	Crystal Structure of an AlkA Host/Guest Complex 2'-fluoro-2'-deoxyinosine:Adenine Base Pair	2.3	ESCHERICHIA COLI; SYNTHETIC CONSTRUCT	Pro		DNA-glycosylase
30. Phi 6 RNA Pol
	1HHT	RNA DEPENDENT RNA POLYMERASE FROM DSRNA BACTERIOPHAGE PHI6 PLUS TEMPLATE	2.9	BACTERIOPHAGE PHI-6; SYNTHETIC CONSTRUCT	Viral	Pairwise Association	DNA/RNA polymerases
	1HI0	RNA DEPENDENT RNA POLYMERASE FROM DSRNA BACTERIOPHAGE PHI6 PLUS INITIATION COMPLEX	3	BACTERIOPHAGE PHI-6; SYNTHETIC CONSTRUCT	Viral		DNA/RNA polymerases
	2JLG	STRUCTURAL EXPLANATION FOR THE ROLE OF MN IN THE ACTIVITY OF PHI6 RNA-DEPENDENT RNA POLYMERASE	2.8	PSEUDOMONAS PHAGE PHI6; SYNTHETIC CONSTRUCT	Viral
31. Beta Glucosyltransferase
	1IXY	Ternary complex of T4 phage BGT with UDP and a 13 mer DNA duplex	2.5	ENTEROBACTERIA PHAGE T4; SYNTHETIC CONSTRUCT	Viral	Pairwise Association	UDP-Glycosyltransferase/glycogen phosphorylase
	1M5R	Ternary complex of T4 phage BGT with UDP and a 13 mer DNA duplex	1.8	ENTEROBACTERIA PHAGE T4; SYNTHETIC CONSTRUCT	Viral		UDP-Glycosyltransferase/glycogen phosphorylase
	1SXP	BGT in complex with a 13mer DNA containing a central A:G mismatch	2.5	ENTEROBACTERIA PHAGE T4; SYNTHETIC CONSTRUCT	Viral		UDP-Glycosyltransferase/glycogen phosphorylase
	1SXQ	BGT in complex with a 13mer DNA containing a central C:G base pair and UDP	1.8	ENTEROBACTERIA PHAGE T4; SYNTHETIC CONSTRUCT	Viral		UDP-Glycosyltransferase/glycogen phosphorylase
32. Endonuclease VIII and MutM
	1K3W	Crystal structure of a trapped reaction intermediate of the DNA Repair Enzyme Endonuclease VIII with DNA	1.42	ESCHERICHIA COLI; SYNTHETIC CONSTRUCT	Pro	Pairwise Association	N-terminal domain of MutM-like DNA repair proteins
	2EA0	Crystal structure of the DNA repair enzyme endonuclease-VIII (Nei) from E. coli in complex with AP-site containing DNA substrate	1.4	ESCHERICHIA COLI; SYNTHETIC CONSTRUCT	Pro		S13-like H2TH domain
	1K3X	Crystal structure of a trapped reaction intermediate of the DNA repair enzyme Endonuclease VIII with Brominated-DNA	1.25	ESCHERICHIA COLI; SYNTHETIC CONSTRUCT	Pro
	2OPF	Crystal structure of the DNA repair enzyme endonuclease-VIII (Nei) from E. coli (R252A) in complex with AP-site containing DNA substrate	1.85	ESCHERICHIA COLI; SYNTHETIC CONSTRUCT	Pro
	2OQ4	Crystal structure of the DNA repair enzyme endonuclease-VIII (Nei) from E. coli (E2Q) in complex with AP-site containing DNA substrate	2.6	ESCHERICHIA COLI; SYNTHETIC CONSTRUCT	Pro
	2F5N	MutM crosslinked to undamaged DNA sampling A:T base pair IC1	2	GEOBACILLUS STEAROTHERMOPHILUS; SYNTHETIC CONSTRUCT	Pro
	2F5O	MutM crosslinked to undamaged DNA sampling G:C base pair IC3	2.05	GEOBACILLUS STEAROTHERMOPHILUS; SYNTHETIC CONSTRUCT	Pro
	3GO8	MutM encountering an intrahelical 8-oxoguanine (oxoG) lesion in EC3-loop deletion complex	1.89	GEOBACILLUS STEAROTHERMOPHILUS; SYNTHETIC CONSTRUCT	Pro
	3GP1	MutM encountering an intrahelical 8-oxoguanine (oxoG) lesion in EC3-V222P complex	2.05	GEOBACILLUS STEAROTHERMOPHILUS; SYNTHETIC CONSTRUCT	Pro
	3GPX	Sequence-matched MutM Interrogation Complex 4 (IC4)	1.78	GEOBACILLUS STEAROTHERMOPHILUS; SYNTHETIC CONSTRUCT	Pro
	3GQ5	Sequence-matched MutM Interrogation Complex 5 (IC5)	1.9	GEOBACILLUS STEAROTHERMOPHILUS; SYNTHETIC CONSTRUCT	Pro
	1L1T	MutM (Fpg) Bound to Abasic-Site Containing DNA	1.8	GEOBACILLUS STEAROTHERMOPHILUS; SYNTHETIC CONSTRUCT	Pro		S13-like H2TH domain
	1L2C	MutM (Fpg)-DNA Estranged Thymine Mismatch Recognition Complex	2.2	GEOBACILLUS STEAROTHERMOPHILUS; SYNTHETIC CONSTRUCT	Pro		S13-like H2TH domain
	1L2D	MutM (Fpg)-DNA Estranged Guanine Mismatch Recognition Complex	2	GEOBACILLUS STEAROTHERMOPHILUS; SYNTHETIC CONSTRUCT	Pro		S13-like H2TH domain
	1L2B	MutM (Fpg) DNA End-Product Structure	2.4	GEOBACILLUS STEAROTHERMOPHILUS; SYNTHETIC CONSTRUCT	Pro		S13-like H2TH domain
	3GPP	MutM encountering an intrahelical 8-oxoguanine (oxoG) lesion in EC3-T224P complex	2.15	GEOBACILLUS STEAROTHERMOPHILUS; SYNTHETIC CONSTRUCT	Pro
	3GPU	MutM encountering an intrahelical 8-oxoguanine (oxoG) lesion in EC4-loop deletion complex	1.62	GEOBACILLUS STEAROTHERMOPHILUS; SYNTHETIC CONSTRUCT	Pro
	1L1Z	MutM (Fpg) Covalent-DNA Intermediate	1.7	GEOBACILLUS STEAROTHERMOPHILUS; SYNTHETIC CONSTRUCT	Pro		S13-like H2TH domain
	2F5P	MutM crosslinked to undamaged DNA sampling A:T base pair IC2	2	GEOBACILLUS STEAROTHERMOPHILUS; SYNTHETIC CONSTRUCT	Pro
	3GQ3	MutM encountering an intrahelical 8-oxoguanine (oxoG) lesion in EC5-loop deletion complex	1.83	GEOBACILLUS STEAROTHERMOPHILUS; SYNTHETIC CONSTRUCT	Pro
	3JR4	MutM interrogating an extrahelical G	2.601	GEOBACILLUS STEAROTHERMOPHILUS; SYNTHETIC CONSTRUCT	Pro
	1R2Y	MutM (Fpg) bound to 8-oxoguanine (oxoG) containing DNA	2.34	GEOBACILLUS STEAROTHERMOPHILUS; SYNTHETIC CONSTRUCT	Pro		S13-like H2TH domain
	1R2Z	MutM (Fpg) bound to 5,6-dihydrouracil (DHU) containing DNA	1.63	GEOBACILLUS STEAROTHERMOPHILUS; SYNTHETIC CONSTRUCT	Pro		S13-like H2TH domain
	2F5Q	Catalytically inactive (E3Q) MutM crosslinked to oxoG:C containing DNA CC2	2.35	GEOBACILLUS STEAROTHERMOPHILUS; SYNTHETIC CONSTRUCT	Pro		S13-like H2TH domain
	2F5S	Catalytically inactive (E3Q) MutM crosslinked to oxoG:C containing DNA CC1	2.35	GEOBACILLUS STEAROTHERMOPHILUS; SYNTHETIC CONSTRUCT	Pro		N-terminal domain of MutM-like DNA repair proteins
	3GPY	Sequence-matched MutM Lesion Recognition Complex 3 (LRC3)	1.85	GEOBACILLUS STEAROTHERMOPHILUS; SYNTHETIC CONSTRUCT	Pro
	3GQ4	Sequence-matched MutM Lesion Recognition Complex 5 (LRC5)	1.7	GEOBACILLUS STEAROTHERMOPHILUS; SYNTHETIC CONSTRUCT	Pro
	3JR5	MutM lesion recognition control complex with N174C crosslinking site	1.704	GEOBACILLUS STEAROTHERMOPHILUS; SYNTHETIC CONSTRUCT	Pro
	3C58	Crystal structure of a complex between the wild-type lactococcus lactis Fpg (MutM) and a N7-Benzyl-Fapy-dG containing DNA	1.9	LACTOCOCCUS LACTIS; SYNTHETIC CONSTRUCT	Pro
	1PJI	Crystal structure of wild type Lactococcus lactis FPG complexed to a 1,3 propanediol containing DNA	1.9	LACTOCOCCUS LACTIS SUBSP. CREMORIS; SYNTHETIC CONSTRUCT	Pro		S13-like H2TH domain
	1PM5	Crystal structure of wild type Lactococcus lactis Fpg complexed to a tetrahydrofuran containing DNA	1.95	LACTOCOCCUS LACTIS SUBSP. CREMORIS; SYNTHETIC CONSTRUCT	Pro		S13-like H2TH domain
	1XC8	CRYSTAL STRUCTURE COMPLEX BETWEEN THE WILD-TYPE LACTOCOCCUS LACTIS FPG (MUTM) AND A FAPY-DG CONTAINING DNA	1.95	LACTOCOCCUS LACTIS SUBSP. CREMORIS; SYNTHETIC CONSTRUCT	Pro		N-terminal domain of MutM-like DNA repair proteins
	1TDZ	Crystal Structure Complex Between the Lactococcus Lactis FPG (Mutm) and a FAPY-dG Containing DNA	1.8	LACTOCOCCUS LACTIS; SYNTHETIC CONSTRUCT	Pro		S13-like H2TH domain
	1NNJ	Crystal structure Complex between the Lactococcus lactis Fpg and an abasic site containing DNA	1.9	LACTOCOCCUS LACTIS; SYNTHETIC CONSTRUCT	Pro		S13-like H2TH domain
	1PJJ	Complex between the Lactococcus lactis Fpg and an abasic site containing DNA.	1.9	LACTOCOCCUS LACTIS; SYNTHETIC CONSTRUCT	Pro		S13-like H2TH domain
	1KFV	Crystal Structure of Lactococcus lactis Formamido-pyrimidine DNA Glycosylase (alias Fpg or MutM) Non Covalently Bound to an AP Site Containing DNA.	2.55	LACTOCOCCUS LACTIS; SYNTHETIC CONSTRUCT	Pro		S13-like H2TH domain
	1K82	Crystal structure of E.coli formamidopyrimidine-DNA glycosylase (Fpg) covalently trapped with DNA	2.1	ESCHERICHIA COLI; SYNTHETIC CONSTRUCT	Pro		S13-like H2TH domain
	3A46	Crystal structure of MvNei1/THF complex	2.2	ACANTHAMOEBA POLYPHAGA MIMIVIRUS; SYNTHETIC CONSTRUCT	Viral
33. human tyrosyl-DNA phosphodiesterase (Tdp1)
	1NOP	Crystal structure of human tyrosyl-DNA phosphodiesterase (Tdp1) in complex with vanadate, DNA and a human topoisomerase I-derived peptide	2.3	HOMO SAPIENS; SYNTHETIC CONSTRUCT	Eukar	Pairwise Association	Phospholipase D/nuclease
	1RG2	Crystal structure of human Tyrosyl-DNA Phosphodiesterase complexed with vanadate, octopamine, and tetranucleotide AGTA	2.1	HOMO SAPIENS; SYNTHETIC CONSTRUCT	Eukar		Phospholipase D/nuclease
	1RFI	Crystal structure of human Tyrosyl-DNA Phosphodiesterase complexed with vanadate, pentapeptide KLNYK, and tetranucleotide AGTC	2.2	HOMO SAPIENS; SYNTHETIC CONSTRUCT	Eukar		Phospholipase D/nuclease
	1RFF	Crystal structure of human Tyrosyl-DNA Phosphodiesterase complexed with vanadate, octapeptide KLNYYDPR, and tetranucleotide AGTT.	1.7	HOMO SAPIENS; SYNTHETIC CONSTRUCT	Eukar		Phospholipase D/nuclease
	1RGU	The crystal structure of human Tyrosyl-DNA Phosphodiesterase complexed with vanadate, octopamine, and tetranucleotide AGTG	2.22	HOMO SAPIENS; SYNTHETIC CONSTRUCT	Eukar		Phospholipase D/nuclease
	1RH0	Crystal structure of human Tyrosyl-DNA Phosphodiesterase complexed with vanadate, octopamine and trinucleotide GTT	2.3	HOMO SAPIENS; SYNTHETIC CONSTRUCT	Eukar		Phospholipase D/nuclease
	1RG1	Crystal structure of human Tyrosyl-DNA Phosphodiesterase complexed with vanadate, octopamine, and tetranucleotide AGTT	2.1	HOMO SAPIENS; SYNTHETIC CONSTRUCT	Eukar		Phospholipase D/nuclease
	1RGT	Crystal structure of human Tyrosyl-DNA Phosphodiesterase complexed with vanadate, octopamine, and tetranucleotide AGTC	2	HOMO SAPIENS; SYNTHETIC CONSTRUCT	Eukar		Phospholipase D/nuclease
34. Relaxase TrwC
	1OMH	Conjugative Relaxase TrwC in complex with OriT Dna. Metal-free structure.	1.95	ESCHERICHIA COLI; SYNTHETIC CONSTRUCT	Pro	Pairwise Association	Origin of replication-binding domain, RBD-like
	1ZM5	Conjugative Relaxase TRWC in complex with ORIT dna, cooper-bound structure	2.5	ESCHERICHIA COLI; SYNTHETIC CONSTRUCT	Pro		Origin of replication-binding domain, RBD-like
	1S6M	Conjugative Relaxase Trwc In Complex With Orit DNA. Metal-Bound Structure	2.28	ESCHERICHIA COLI; SYNTHETIC CONSTRUCT	Pro		Origin of replication-binding domain, RBD-like
	1QX0	CONJUGATIVE RELAXASE TRWC IN COMPLEX WITH ORIT DNA. METAL-BOUND STRUCTURE	2.26	ESCHERICHIA COLI; SYNTHETIC CONSTRUCT	Pro		Origin of replication-binding domain, RBD-like
	2CDM	THE STRUCTURE OF TRWC COMPLEXED WITH A 27-MER DNA COMPRISING THE RECOGNITION HAIRPIN AND THE CLEAVAGE SITE	2.7	ESCHERICHIA COLI; SYNTHETIC CONSTRUCT	Pro
	1OSB	Conjugative Relaxase TrwC in complex with OriT Dna. Metal-free structure.	2.65	ESCHERICHIA COLI; SYNTHETIC CONSTRUCT	Pro		Origin of replication-binding domain, RBD-like
35. Endonuclease Vvn
	1OUP	Crystal structure of the periplasmic endonuclease Vvn complexed with octamer double stranded DNA	2.3	VIBRIO VULNIFICUS; SYNTHETIC CONSTRUCT	Pro	Pairwise Association	His-Me finger endonucleases
	2IVK	CRYSTAL STRUCTURE OF THE PERIPLASMIC ENDONUCLEASE VVN COMPLEXED WITH A 16-BP DNA	2.9	VIBRIO VULNIFICUS; SYNTHETIC CONSTRUCT	Pro		His-Me finger endonucleases
36. nuclease-Colicin
	1PT3	Crystal structures of nuclease-ColE7 complexed with octamer DNA	2.5	ESCHERICHIA COLI STR. K12 SUBSTR. W3110; SYNTHETIC CONSTRUCT	Pro	Pairwise Association	His-Me finger endonucleases
	3FBD	Crystal structure of the nuclease domain of COLE7(D493Q mutant) in complex with an 18-BP duplex DNA	2.9	ESCHERICHIA COLI; SYNTHETIC CONSTRUCT	Pro
	1V14	CRYSTAL STRUCTURE OF THE COLICIN E9, MUTANT HIS103ALA, IN COMPLEX WITH MG+2 AND DSDNA (RESOLUTION 2.9A)	2.9	ESCHERICHIA COLI; SYNTHETIC CONSTRUCT	Pro		His-Me finger endonucleases
	1V15	CRYSTAL STRUCTURE OF THE COLICIN E9, MUTANT HIS103ALA, IN COMPLEX WITH ZN+2 AND DSDNA (RESOLUTION 2.4A)	2.4	ESCHERICHIA COLI; SYNTHETIC CONSTRUCT	Pro		His-Me finger endonucleases
	2IVH	CRYSTAL STRUCTURE OF THE NUCLEASE DOMAIN OF COLE7 (H545Q MUTANT) IN COMPLEX WITH AN 18-BP DUPLEX DNA	2.8	ESCHERICHIA COLI; SYNTHETIC CONSTRUCT	Pro
	1ZNS	Crystal structure of N-ColE7/12-bp DNA/Zn complex	2.5	ESCHERICHIA COLI STR. K12 SUBSTR. W3110; SYNTHETIC CONSTRUCT	Pro
37. Endonuclease IV
	1QUM	CRYSTAL STRUCTURE OF ESCHERICHIA COLI ENDONUCLEASE IV IN COMPLEX WITH DAMAGED DNA	1.55	ESCHERICHIA COLI; SYNTHETIC CONSTRUCT	Pro	Pairwise Association	Hcp1-like
	2NQJ	Crystal structure of Escherichia coli endonuclease IV (Endo IV) E261Q mutant bound to damaged DNA	2.45	ESCHERICHIA COLI; SYNTHETIC CONSTRUCT	Pro
	2NQ9	High resolution crystal structure of Escherichia coli endonuclease IV (Endo IV) Y72A mutant bound to damaged DNA	1.45	ESCHERICHIA COLI; SYNTHETIC CONSTRUCT	Pro
38. Excisionase (Xis)
	1RH6	Bacteriophage Lambda Excisionase (Xis)-DNA Complex	1.7	ENTEROBACTERIA PHAGE LAMBDA; SYNTHETIC CONSTRUCT	Viral	Pairwise Association	Putative DNA-binding domain
	2IEF	Structure of the cooperative Excisionase (Xis)-DNA complex reveals a micronucleoprotein filament	2.601	ENTEROBACTERIA PHAGE LAMBDA; SYNTHETIC CONSTRUCT	Viral		Putative DNA-binding domain
	2OG0	Crystal Structure of the Lambda Xis-DNA complex	1.9	ENTEROBACTERIA PHAGE LAMBDA; SYNTHETIC CONSTRUCT	Viral		Putative DNA-binding domain
39. Restriction endonuclease MspI
	1SA3	An asymmetric complex of restriction endonuclease MspI on its palindromic DNA recognition site	1.95	MORAXELLA SP.; SYNTHETIC CONSTRUCT	Pro	Pairwise Association	Restriction endonuclease-like
	1YFI	Crystal Structure of restriction endonuclease MspI in complex with its cognate DNA in P212121 space group	2.7	MORAXELLA SP.; SYNTHETIC CONSTRUCT	Pro		Restriction endonuclease-like
40. restriction endonuclease BstYI
	1VRR	Crystal structure of the restriction endonuclease BstYI complex with DNA	2.7	GEOBACILLUS STEAROTHERMOPHILUS; SYNTHETIC CONSTRUCT	Pro	Pairwise Association	Restriction endonuclease-like
	2P0J	Structure of restriction endonuclease BstYI bound to non-cognate DNA	2.1	GEOBACILLUS STEAROTHERMOPHILUS; SYNTHETIC CONSTRUCT	Pro		Restriction endonuclease-like
41. ISHp608 Transposase
	2A6O	Crystal Structure of the ISHp608 Transposase in Complex with Stem-loop DNA	2.6	HELICOBACTER PYLORI; SYNTHETIC CONSTRUCT	Pro	Pairwise Association	Ferredoxin-like
	2VIH	CRYSTAL STRUCTURE OF THE IS608 TRANSPOSASE IN COMPLEX WITH LEFT END 26-MER DNA	2.1	HELICOBACTER PYLORI; SYNTHETIC CONSTRUCT	Pro		Ferredoxin-like
	2VIC	CRYSTAL STRUCTURE OF THE ISHP608 TRANSPOSASE IN COMPLEX WITH LEFT END 26-MER DNA AND MANGANESE	2.35	HELICOBACTER PYLORI; SYNTHETIC CONSTRUCT	Pro		Ferredoxin-like
	2VJU	CRYSTAL STRUCTURE OF THE IS608 TRANSPOSASE IN COMPLEX WITH THE COMPLETE RIGHT END 35-MER DNA AND MANGANESE	2.4	HELICOBACTER PYLORI; SYNTHETIC CONSTRUCT	Pro		Ferredoxin-like
	2VHG	CRYSTAL STRUCTURE OF THE ISHP608 TRANSPOSASE IN COMPLEX WITH RIGHT END 31-MER DNA	2.9	HELICOBACTER PYLORI; SYNTHETIC CONSTRUCT	Pro		Ferredoxin-like
	2VJV	CRYSTAL STRUCTURE OF THE IS608 TRANSPOSASE IN COMPLEX WITH LEFT END 26-MER DNA HAIRPIN AND A 6-MER DNA REPRESENTING THE LEFT END CLEAVAGE SITE	1.9	HELICOBACTER PYLORI; SYNTHETIC CONSTRUCT	Pro		Ferredoxin-like
42. MutH
	2AOQ	Crystal structure of MutH-unmethylated DNA complex	2.2	HAEMOPHILUS INFLUENZAE; SYNTHETIC CONSTRUCT	Pro	Pairwise Association
	2AOR	Crystal structure of MutH-hemimethylated DNA complex	2	HAEMOPHILUS INFLUENZAE; SYNTHETIC CONSTRUCT	Pro
43. UvrB
	2D7D	Structural insights into the cryptic DNA dependent ATP-ase activity of UvrB	2.1	BACILLUS SUBTILIS; SYNTHETIC CONSTRUCT	Pro	Pairwise Association
	2NMV	Damage detection by the UvrABC pathway: Crystal structure of UvrB bound to fluorescein-adducted DNA	2.95	BACILLUS SUBTILIS; SYNTHETIC CONSTRUCT	Pro
44. AlkB
	2FD8	Crystal Structure of AlkB in complex with Fe(II), 2-oxoglutarate, and methylated trinucleotide T-meA-T	2.3	ESCHERICHIA COLI K12; SYNTHETIC CONSTRUCT	Pro	Pairwise Association	Double-stranded beta-helix
	2FDF	Crystal Structure of AlkB in complex with Co(II), 2-oxoglutarate, and methylated trinucleotide T-meA-T	2.1	ESCHERICHIA COLI K12; SYNTHETIC CONSTRUCT	Pro		Double-stranded beta-helix
	2FDG	Crystal Structure of AlkB in complex with Fe(II), succinate, and methylated trinucleotide T-meA-T	2.2	ESCHERICHIA COLI K12; SYNTHETIC CONSTRUCT	Pro		Double-stranded beta-helix
	2FDH	Crystal Structure of AlkB in complex with Mn(II), 2-oxoglutarate, and methylated trinucleotide T-meA-T	2.1	ESCHERICHIA COLI K12; SYNTHETIC CONSTRUCT	Pro		Double-stranded beta-helix
	2FDI	Crystal Structure of AlkB in complex with Fe(II), 2-oxoglutarate, and methylated trinucleotide T-meA-T (air 3 hours)	1.8	ESCHERICHIA COLI K12; SYNTHETIC CONSTRUCT	Pro		Double-stranded beta-helix
	3I3M	Crystal Structure of AlkB in complex with Mn(II), 2-oxoglutarate and methylated trinucleotide T-meC-T	1.5	ESCHERICHIA COLI; SYNTHETIC CONSTRUCT	Pro
	3I49	Crystal Structure of AlkB in complex with Fe(II), 2-oxoglutarate and methylated trinucleotide T-meC-T	1.6	ESCHERICHIA COLI; SYNTHETIC CONSTRUCT	Pro
	2FDK	Crystal Structure of AlkB in complex with Fe(II), 2-oxoglutarate, and methylated trinucleotide T-meA-T (air 9 days)	2.3	ESCHERICHIA COLI K12; SYNTHETIC CONSTRUCT	Pro		Double-stranded beta-helix
	3I2O	Crystal Structure of AlkB in complex with Fe(II), 2-oxoglutarate and methylated trinucleotide T-meA-T	1.7	ESCHERICHIA COLI; SYNTHETIC CONSTRUCT	Pro
	3BIE	X-ray structure of E coli AlkB bound to dsDNA containing 1meA/T with Mn and 2KG	1.68	ESCHERICHIA COLI K12; SYNTHETIC CONSTRUCT	Pro
	3KHC	Crystal Structure of Escherichia coli AlkB in complex with ssDNA containing a 1-methylguanine lesion	2.2	ESCHERICHIA COLI K-12; SYNTHETIC CONSTRUCT	Pro
	3BKZ	X-ray structure of E coli AlkB crosslinked to dsDNA in the active site	1.65	ESCHERICHIA COLI K12; SYNTHETIC CONSTRUCT	Pro
	3BI3	X-ray structure of AlkB protein bound to dsDNA containing 1meA/A with cofactors	1.9	ESCHERICHIA COLI K12; SYNTHETIC CONSTRUCT	Pro
45. Restriction Endonuclease HinP1I
	2FKC	Crystal Form I of Pre-Reactive Complex of Restriction Endonuclease HinP1I with Cognate DNA and Calcium Ion	2.39	HAEMOPHILUS INFLUENZAE; SYNTHETIC CONSTRUCT	Pro	Pairwise Association
	2FL3	Binary Complex of Restriction Endonuclease HinP1I with Cognate DNA	2.39	HAEMOPHILUS INFLUENZAE; SYNTHETIC CONSTRUCT	Pro
	2FLC	Post-Reactive Complex of Restriction Endonuclease HinP1I with Nicked Cognate DNA and Magnesium Ions	2.59	HAEMOPHILUS INFLUENZAE; SYNTHETIC CONSTRUCT	Pro
46. Restricion endonuclease Ecl18kI
	2FQZ	Metal-depleted Ecl18kI in complex with uncleaved DNA	2	ENTEROBACTER CLOACAE; SYNTHETIC CONSTRUCT	Pro	Pairwise Association
	2GB7	Metal-depleted Ecl18kI in complex with uncleaved, modified DNA	1.7	ENTEROBACTER CLOACAE; SYNTHETIC CONSTRUCT	Pro
47. topoisomerase IIA
	2RGR	Topoisomerase IIA bound to G-segment DNA	3	SACCHAROMYCES CEREVISIAE; SYNTHETIC CONSTRUCT	Eukar	Pairwise Association	Type II DNA topoisomerase
	3K9F	Detailed structural insight into the quinolone-DNA cleavage complex of type IIA topoisomerases	2.9	STREPTOCOCCUS PNEUMONIAE; SYNTHETIC CONSTRUCT	Pro
48. ABH2
	3BTX	X-ray structure of human ABH2 bound to dsDNA through active site cross-linking	2	HOMO SAPIENS; SYNTHETIC CONSTRUCT	Eukar	Pairwise Association
	3BU0	crystal structure of human ABH2 cross-linked to dsDNA with cofactors	2.5	HOMO SAPIENS; SYNTHETIC CONSTRUCT	Eukar
	3BTZ	Crystal structure of human ABH2 cross-linked to dsDNA	3	HOMO SAPIENS; SYNTHETIC CONSTRUCT	Eukar
	3BTY	Crystal structure of human ABH2 bound to dsDNA containing 1meA through cross-linking away from active site	2.35	HOMO SAPIENS; SYNTHETIC CONSTRUCT	Eukar
	3BUC	X-ray structure of human ABH2 bound to dsDNA with Mn(II) and 2KG	2.59	HOMO SAPIENS; SYNTHETIC CONSTRUCT	Eukar
49. restriction endonuclease SgrAI
	3DPG	SgrAI with noncognate DNA bound	1.91	STREPTOMYCES GRISEUS; SYNTHETIC CONSTRUCT	Pro	Pairwise Association
	3DVO	SgrAI with cognate DNA and calcium bound	1.892	STREPTOMYCES GRISEUS; SYNTHETIC CONSTRUCT	Pro
	3DW9	SgrAI with cognate DNA and manganese bound	2.2	STREPTOMYCES GRISEUS; SYNTHETIC CONSTRUCT	Pro
50. Family A Polymerases
	2bdp	CRYSTAL STRUCTURE OF BACILLUS DNA POLYMERASE I FRAGMENT COMPLEXED TO 9 BASE PAIRS OF DUPLEX DNA	1.8	GEOBACILLUS STEAROTHERMOPHILUS; SYNTHETIC CONSTRUCT	Pro	T	DNA/RNA polymerases
	4bdp	CRYSTAL STRUCTURE OF BACILLUS DNA POLYMERASE I FRAGMENT COMPLEXED TO 11 BASE PAIRS OF DUPLEX DNA AFTER ADDITION OF TWO DATP RESIDUES	1.8	GEOBACILLUS STEAROTHERMOPHILUS; SYNTHETIC CONSTRUCT	Pro	T	DNA/RNA polymerases
	1qsy	DDATP-Trapped closed ternary complex of the large fragment of DNA Polymerase I from thermus aquaticus	2.3	THERMUS AQUATICUS; SYNTHETIC CONSTRUCT	Pro	T	DNA/RNA polymerases
	1qss	DDGTP-TRAPPED CLOSED TERNARY COMPLEX OF THE LARGE FRAGMENT OF DNA POLYMERASE I FROM THERMUS AQUATICUS	2.3	THERMUS AQUATICUS; SYNTHETIC CONSTRUCT	Pro	T	DNA/RNA polymerases
	2ktq	OPEN TERNARY COMPLEX OF THE LARGE FRAGMENT OF DNA POLYMERASE I FROM THERMUS AQUATICUS	2.3	THERMUS AQUATICUS; SYNTHETIC CONSTRUCT	Pro	T	DNA/RNA polymerases
	3ktq	CRYSTAL STRUCTURE OF AN ACTIVE TERNARY COMPLEX OF THE LARGE FRAGMENT OF DNA POLYMERASE I FROM THERMUS AQUATICUS	2.3	THERMUS AQUATICUS; SYNTHETIC CONSTRUCT	Pro	T	DNA/RNA polymerases
	4ktq	BINARY COMPLEX OF THE LARGE FRAGMENT OF DNA POLYMERASE I FROM T. AQUATICUS BOUND TO A PRIMER/TEMPLATE DNA	2.5	THERMUS AQUATICUS; SYNTHETIC CONSTRUCT	Pro	T	DNA/RNA polymerases
	1tau	TAQ POLYMERASE (E.C.2.7.7.7)/DNA/B-OCTYLGLUCOSIDE COMPLEX	3	THERMUS AQUATICUS; SYNTHETIC CONSTRUCT	Pro	T	DNA/RNA polymerases
	1d8y	CRYSTAL STRUCTURE OF THE COMPLEX OF DNA POLYMERASE I KLENOW FRAGMENT WITH DNA	2.08	ESCHERICHIA COLI; SYNTHETIC CONSTRUCT	Pro	T	DNA/RNA polymerases
	1t7p	T7 DNA POLYMERASE COMPLEXED TO DNA PRIMER/TEMPLATE,A NUCLEOSIDE TRIPHOSPHATE, AND ITS PROCESSIVITY FACTOR THIOREDOXIN	2.2	ENTEROBACTERIA PHAGE T7; SYNTHETIC CONSTRUCT	Viral	T	DNA/RNA polymerases
	1KFS	DNA POLYMERASE I KLENOW FRAGMENT (E.C.2.7.7.7) MUTANT/DNA COMPLEX	2.1	ESCHERICHIA COLI; SYNTHETIC CONSTRUCT	Pro	Representative association	DNA/RNA polymerases	More than one profile
	1KRP	DNA polymerase I Klenow fragment (E.C.2.7.7.7) mutant/DNA complex	2.2	ESCHERICHIA COLI; SYNTHETIC CONSTRUCT	Pro	"	DNA/RNA polymerases	"
	1KSP	DNA polymerase I Klenow fragment (E.C.2.7.7.7) mutant/DNA complex	2.3	ESCHERICHIA COLI; SYNTHETIC CONSTRUCT	Pro	"	DNA/RNA polymerases	"
	1L3S	Crystal Structure of Bacillus DNA Polymerase I Fragment complexed to 9 base pairs of duplex DNA.	1.7	GEOBACILLUS STEAROTHERMOPHILUS; SYNTHETIC CONSTRUCT	Pro	"	DNA/RNA polymerases	"
	1L3T	Crystal Structure of Bacillus DNA Polymerase I Fragment product complex with 10 base pairs of duplex DNA following addition of a single dTTP residue	1.7	GEOBACILLUS STEAROTHERMOPHILUS; SYNTHETIC CONSTRUCT	Pro	"	DNA/RNA polymerases	"
	1L3U	Crystal Structure of Bacillus DNA Polymerase I Fragment product complex with 11 base pairs of duplex DNA following addition of a dTTP and a dATP residue.	1.8	GEOBACILLUS STEAROTHERMOPHILUS; SYNTHETIC CONSTRUCT	Pro	"	DNA/RNA polymerases	"
	1L3V	Crystal Structure of Bacillus DNA Polymerase I Fragment product complex with 15 base pairs of duplex DNA following addition of dTTP, dATP, dCTP, and dGTP residues.	1.71	GEOBACILLUS STEAROTHERMOPHILUS; SYNTHETIC CONSTRUCT	Pro	"	DNA/RNA polymerases	"
	1L5U	Crystal Structure of Bacillus DNA Polymerase I Fragment product complex with 12 base pairs of duplex DNA following addition of a dTTP, a dATP, and a dCTP residue.	1.95	GEOBACILLUS STEAROTHERMOPHILUS; SYNTHETIC CONSTRUCT	Pro	"	DNA/RNA polymerases	"
	1LV5	Crystal Structure of the Closed Conformation of Bacillus DNA Polymerase I Fragment Bound to DNA and dCTP	1.95	GEOBACILLUS STEAROTHERMOPHILUS; SYNTHETIC CONSTRUCT	Pro	"	DNA/RNA polymerases	"
	1NK8	A BACILLUS DNA POLYMERASE I PRODUCT COMPLEX BOUND TO A GUANINE-THYMINE MISMATCH AFTER A SINGLE ROUND OF PRIMER EXTENSION, FOLLOWING INCORPORATION OF DCTP.	1.9	GEOBACILLUS STEAROTHERMOPHILUS; SYNTHETIC CONSTRUCT	Pro	"	DNA/RNA polymerases	"
	1NK9	A BACILLUS DNA POLYMERASE I PRODUCT COMPLEX BOUND TO A GUANINE-THYMINE MISMATCH AFTER TWO ROUNDS OF PRIMER EXTENSION, FOLLOWING INCORPORATION OF DCTP AND DGTP.	1.9	GEOBACILLUS STEAROTHERMOPHILUS; SYNTHETIC CONSTRUCT	Pro	"	DNA/RNA polymerases	"
	1NKB	A BACILLUS DNA POLYMERASE I PRODUCT COMPLEX BOUND TO A GUANINE-THYMINE MISMATCH AFTER THREE ROUNDS OF PRIMER EXTENSION, FOLLOWING INCORPORATION OF DCTP, DGTP, AND DTTP.	2	GEOBACILLUS STEAROTHERMOPHILUS; SYNTHETIC CONSTRUCT	Pro	"	DNA/RNA polymerases	"
	1NKC	A BACILLUS DNA POLYMERASE I PRODUCT COMPLEX BOUND TO A GUANINE-THYMINE MISMATCH AFTER FIVE ROUNDS OF PRIMER EXTENSION, FOLLOWING INCORPORATION OF DCTP, DGTP, DTTP, AND DATP.	1.8	GEOBACILLUS STEAROTHERMOPHILUS; SYNTHETIC CONSTRUCT	Pro	"	DNA/RNA polymerases	"
	1NKE	A BACILLUS DNA POLYMERASE I PRODUCT COMPLEX BOUND TO A CYTOSINE-THYMINE MISMATCH AFTER A SINGLE ROUND OF PRIMER EXTENSION, FOLLOWING INCORPORATION OF DCTP.	1.8	GEOBACILLUS STEAROTHERMOPHILUS; SYNTHETIC CONSTRUCT	Pro	"	DNA/RNA polymerases	"
	1QTM	DDTTP-TRAPPED CLOSED TERNARY COMPLEX OF THE LARGE FRAGMENT OF DNA POLYMERASE I FROM THERMUS AQUATICUS	2.3	THERMUS AQUATICUS; SYNTHETIC CONSTRUCT	Pro	"	DNA/RNA polymerases	"
	3BDP	DNA POLYMERASE I/DNA COMPLEX	1.9	GEOBACILLUS STEAROTHERMOPHILUS; SYNTHETIC CONSTRUCT	Pro	"	DNA/RNA polymerases	"
	3EYZ	Cocrystal structure of Bacillus fragment DNA polymerase I with duplex DNA (open form)	2.1	BACILLUS STEAROTHERMOPHILUS; SYNTHETIC CONSTRUCT	Pro	"		"
	3EZ5	Cocrystal structure of Bacillus fragment DNA polymerase I with duplex DNA , dCTP, and zinc (closed form).	1.9	BACILLUS STEAROTHERMOPHILUS; SYNTHETIC CONSTRUCT	Pro	"		"
	1NJW	GUANINE-THYMINE MISMATCH AT THE POLYMERASE ACTIVE SITE	1.9	GEOBACILLUS STEAROTHERMOPHILUS; SYNTHETIC CONSTRUCT	Pro	"	DNA/RNA polymerases	"
	1NJX	THYMINE-GUANINE MISMATCH AT THE POLYMERASE ACTIVE SITE	1.65	GEOBACILLUS STEAROTHERMOPHILUS; SYNTHETIC CONSTRUCT	Pro	"	DNA/RNA polymerases	"
	1NJY	THYMINE-THYMINE MISMATCH AT THE POLYMERASE ACTIVE SITE	2	GEOBACILLUS STEAROTHERMOPHILUS; SYNTHETIC CONSTRUCT	Pro	"	DNA/RNA polymerases	"
	1NJZ	CYTOSINE-THYMINE MISMATCH AT THE POLYMERASE ACTIVE SITE	2	GEOBACILLUS STEAROTHERMOPHILUS; SYNTHETIC CONSTRUCT	Pro	"	DNA/RNA polymerases	"
	1NK0	ADENINE-GUANINE MISMATCH AT THE POLYMERASE ACTIVE SITE	1.7	GEOBACILLUS STEAROTHERMOPHILUS; SYNTHETIC CONSTRUCT	Pro	"	DNA/RNA polymerases	"
	1NK4	GUANINE-GUANINE MISMATCH AT THE POLYMERASE ACTIVE SITE	1.6	GEOBACILLUS STEAROTHERMOPHILUS; SYNTHETIC CONSTRUCT	Pro	"	DNA/RNA polymerases	"
	1NK5	ADENINE-ADENINE MISMATCH AT THE POLYMERASE ACTIVE SITE	2.1	GEOBACILLUS STEAROTHERMOPHILUS; SYNTHETIC CONSTRUCT	Pro	"	DNA/RNA polymerases	"
	1NK6	CYTOSINE-CYTOSINE MISMATCH AT THE POLYMERASE ACTIVE SITE	2.1	GEOBACILLUS STEAROTHERMOPHILUS; SYNTHETIC CONSTRUCT	Pro	"	DNA/RNA polymerases	"
	1NK7	GUANINE-ADENINE MISMATCH AT THE POLYMERASE ACTIVE SITE	1.9	GEOBACILLUS STEAROTHERMOPHILUS; SYNTHETIC CONSTRUCT	Pro	"	DNA/RNA polymerases	"
	1U45	8oxoguanine at the pre-insertion site of the polymerase active site	2.01	GEOBACILLUS STEAROTHERMOPHILUS; SYNTHETIC CONSTRUCT	Pro	"	DNA/RNA polymerases	"
	1U47	cytosine-8-Oxoguanine base pair at the polymerase active site	2	GEOBACILLUS STEAROTHERMOPHILUS; SYNTHETIC CONSTRUCT	Pro	"	DNA/RNA polymerases	"
	1U48	Extension of a cytosine-8-oxoguanine base pair	2.1	GEOBACILLUS STEAROTHERMOPHILUS; SYNTHETIC CONSTRUCT	Pro	"	DNA/RNA polymerases	"
	1U49	Adenine-8oxoguanine mismatch at the polymerase active site	2.15	GEOBACILLUS STEAROTHERMOPHILUS; SYNTHETIC CONSTRUCT	Pro	"	DNA/RNA polymerases	"
	1U4B	Extension of an adenine-8oxoguanine mismatch	1.6	GEOBACILLUS STEAROTHERMOPHILUS; SYNTHETIC CONSTRUCT	Pro	"	DNA/RNA polymerases	"
	1UA0	Aminofluorene DNA adduct at the pre-insertion site of a DNA polymerase	2.1	GEOBACILLUS STEAROTHERMOPHILUS; SYNTHETIC CONSTRUCT	Pro	"	DNA/RNA polymerases	"
	1UA1	Structure of aminofluorene adduct paired opposite cytosine at the polymerase active site.	2	GEOBACILLUS STEAROTHERMOPHILUS; SYNTHETIC CONSTRUCT	Pro	"	DNA/RNA polymerases	"
	1XC9	Structure of a high-fidelity polymerase bound to a benzo[a]pyrene adduct that blocks replication	1.9	GEOBACILLUS STEAROTHERMOPHILUS; SYNTHETIC CONSTRUCT	Pro	"	DNA/RNA polymerases	"
	2HHQ	O6-methyl-guanine:T pair in the polymerase-10 basepair position	1.8	GEOBACILLUS STEAROTHERMOPHILUS; SYNTHETIC CONSTRUCT	Pro	"	DNA/RNA polymerases	"
	2HHS	O6-methyl:C pair in the polymerase-10 basepair position	1.8	GEOBACILLUS STEAROTHERMOPHILUS; SYNTHETIC CONSTRUCT	Pro	"	DNA/RNA polymerases	"
	2HHT	C:O6-methyl-guanine pair in the polymerase-2 basepair position	2.05	GEOBACILLUS STEAROTHERMOPHILUS; SYNTHETIC CONSTRUCT	Pro	"	DNA/RNA polymerases	"
	2HHU	C:O6-methyl-guanine in the polymerase postinsertion site (-1 basepair position)	1.8	GEOBACILLUS STEAROTHERMOPHILUS; SYNTHETIC CONSTRUCT	Pro	"	DNA/RNA polymerases	"
	2HHV	T:O6-methyl-guanine in the polymerase-2 basepair position	1.55	GEOBACILLUS STEAROTHERMOPHILUS; SYNTHETIC CONSTRUCT	Pro	"	DNA/RNA polymerases	"
	2HHW	ddTTP:O6-methyl-guanine pair in the polymerase active site, in the closed conformation	1.88	GEOBACILLUS STEAROTHERMOPHILUS; SYNTHETIC CONSTRUCT	Pro	"	DNA/RNA polymerases	"
	2HHX	O6-methyl-guanine in the polymerase template preinsertion site	2.26	GEOBACILLUS STEAROTHERMOPHILUS; SYNTHETIC CONSTRUCT	Pro	"	DNA/RNA polymerases	"
	2HVH	ddCTP:O6MeG pair in the polymerase active site (0 position)	2.492	GEOBACILLUS STEAROTHERMOPHILUS; SYNTHETIC CONSTRUCT	Pro	"	DNA/RNA polymerases	"
	2HVI	ddCTP:G pair in the polymerase active site (0 position)	1.98	GEOBACILLUS STEAROTHERMOPHILUS; SYNTHETIC CONSTRUCT	Pro	"	DNA/RNA polymerases	"
	2HW3	T:O6-methyl-guanine pair in the polymerase postinsertion site (-1 basepair position)	1.98	GEOBACILLUS STEAROTHERMOPHILUS; SYNTHETIC CONSTRUCT	Pro	"	DNA/RNA polymerases	"
	1SKR	T7 DNA Polymerase Complexed To DNA Primer/Template and ddATP	2.4	ENTEROBACTERIA PHAGE T7; SYNTHETIC CONSTRUCT	Pro	"	DNA/RNA polymerases	"
	1SKS	Binary 3' complex of T7 DNA polymerase with a DNA primer/template containing a cis-syn thymine dimer on the template	2.3	ENTEROBACTERIA PHAGE T7; SYNTHETIC CONSTRUCT	Viral	"	DNA/RNA polymerases	"
	1SKW	Binary 3' complex of T7 DNA polymerase with a DNA primer/template containing a disordered cis-syn thymine dimer on the template	2.3	ENTEROBACTERIA PHAGE T7; SYNTHETIC CONSTRUCT	Viral	"	DNA/RNA polymerases	"
	1SL1	Binary 5' complex of T7 DNA polymerase with a DNA primer/template containing a cis-syn thymine dimer on the template	2.2	ENTEROBACTERIA PHAGE T7; SYNTHETIC CONSTRUCT	Viral	"	DNA/RNA polymerases	"
	1SL2	Ternary 5' complex of T7 DNA polymerase with a DNA primer/template containing a cis-syn thymine dimer on the template and an incoming nucleotide	2.3	ENTEROBACTERIA PHAGE T7; SYNTHETIC CONSTRUCT	Viral	"	DNA/RNA polymerases	"
	1T8E	T7 DNA Polymerase Ternary Complex with dCTP at the Insertion Site.	2.54	ENTEROBACTERIA PHAGE T7; SYNTHETIC CONSTRUCT	Viral	"	DNA/RNA polymerases	"
	1TK0	T7 DNA polymerase ternary complex with 8 oxo guanosine and ddCTP at the insertion site	2.3	ENTEROBACTERIA PHAGE T7; SYNTHETIC CONSTRUCT	Viral	"	DNA/RNA polymerases	"
	1TK5	T7 DNA polymerase binary complex with 8 oxo guanosine in the templating strand	2.2	ENTEROBACTERIA PHAGE T7; SYNTHETIC CONSTRUCT	Viral	"	DNA/RNA polymerases	"
	1TK8	T7 DNA polymerase ternary complex with 8 oxo guanosine and dAMP at the elongation site	2.5	ENTEROBACTERIA PHAGE T7; SYNTHETIC CONSTRUCT	Viral	"	DNA/RNA polymerases	"
	1TKD	T7 DNA polymerase ternary complex with 8 oxo guanosine and dCMP at the elongation site	2.49	ENTEROBACTERIA PHAGE T7; SYNTHETIC CONSTRUCT	Viral	"	DNA/RNA polymerases	"
	1X9M	T7 DNA polymerase in complex with an N-2-acetylaminofluorene-adducted DNA	2.1	ENTEROBACTERIA PHAGE T7; SYNTHETIC CONSTRUCT	Viral	"	DNA/RNA polymerases	"
	1X9S	T7 DNA polymerase in complex with a primer/template DNA containing a disordered N-2 aminofluorene on the template, crystallized with dideoxy-CTP as the incoming nucleotide.	2.7	ENTEROBACTERIA PHAGE T7; SYNTHETIC CONSTRUCT	Viral	"	DNA/RNA polymerases	"
	1X9W	T7 DNA polymerase in complex with a primer/template DNA containing a disordered N-2 aminofluorene on the template, crystallized with dideoxy-ATP as the incoming nucleotide.	2.3	ENTEROBACTERIA PHAGE T7; SYNTHETIC CONSTRUCT	Viral	"	DNA/RNA polymerases	"
	1ZYQ	T7 DNA polymerase in complex with 8oG and incoming ddATP	2.7	ENTEROBACTERIA PHAGE T7; SYNTHETIC CONSTRUCT	Viral	"	DNA/RNA polymerases	"
	2AJQ	Structure of replicative DNA polymerase provides insigts into the mechanisms for processivity, frameshifting and editing	2.6	ENTEROBACTERIA PHAGE T7; SYNTHETIC CONSTRUCT	Viral	"	Thioredoxin fold	"
	2P6R	Crystal structure of superfamily 2 helicase Hel308 in complex with unwound DNA	3	ARCHAEOGLOBUS FULGIDUS; SYNTHETIC CONSTRUCT	Pro	"	P-loop containing nucleoside triphosphate hydrolases	has similarity with human pol theta so can be put with it and human pol theta is family a pol
51. Family B
	1clq	CRYSTAL STRUCTURE OF A REPLICATION FORK DNA POLYMERASE EDITING COMPLEX AT 2.7 A RESOLUTION	2.7	ENTEROBACTERIA PHAGE RB69; SYNTHETIC CONSTRUCT	Viral	T	DNA/RNA polymerases
	3IAY	Ternary complex of DNA polymerase delta	2	SACCHAROMYCES CEREVISIAE; SYNTHETIC CONSTRUCT	Pro	Representative association
	3K5L	Crystal structure of E.coli Pol II-abasic DNA-dATP Lt(0, 3) ternary complex	2.7	ESCHERICHIA COLI; SYNTHETIC CONSTRUCT	Pro	"
	3K5M	Crystal structure of E.coli Pol II-abasic DNA-ddGTP Lt(-2, 2) ternary complex	2.04	ESCHERICHIA COLI; SYNTHETIC CONSTRUCT	Pro	"
	3CFP	Structure of the replicating complex of a POL Alpha family DNA Polymerase, ternary complex 1	2.5	BACTERIOPHAGE RB69; SYNTHETIC CONSTRUCT	Viral	"
	3CFR	Structure of the replicating complex of a POL Alpha family DNA Polymerase, ternary complex 2	2.4	BACTERIOPHAGE RB69; SYNTHETIC CONSTRUCT	Viral	"
	3CQ8	Ternary complex of the L415F mutant RB69 exo(-)polymerase	2.5	ENTEROBACTERIA PHAGE RB69; SYNTHETIC CONSTRUCT	Viral	"	DNA/RNA polymerases
	2OYQ	Crystal structure of RB69 gp43 in complex with DNA with 5-NIMP opposite an abasic site analog	2.86	ENTEROBACTERIA PHAGE RB69; SYNTHETIC CONSTRUCT	Viral	"	DNA/RNA polymerases
	2OZM	Crystal structure of RB69 gp43 in complex with DNA with 5-NITP opposite an abasic site analog	2.86	ENTEROBACTERIA PHAGE RB69; SYNTHETIC CONSTRUCT	Viral	"	DNA/RNA polymerases
	2OZS	Crystal structure of RB69 gp43 in complex with DNA with dATP opposite dTMP	2.75	ENTEROBACTERIA PHAGE RB69; SYNTHETIC CONSTRUCT	Viral	"	DNA/RNA polymerases
	2P5G	Crystal structure of RB69 gp43 in complex with DNA with dAMP opposite an abasic site analog in a 21mer template	2.8	ENTEROBACTERIA PHAGE RB69; SYNTHETIC CONSTRUCT	Viral	"	DNA/RNA polymerases
	2P5O	Crystal structure of RB69 GP43 in complex with DNA containing an abasic site analog	2.8	ENTEROBACTERIA PHAGE RB69; SYNTHETIC CONSTRUCT	Viral	"	DNA/RNA polymerases
	1IG9	Structure of the Replicating Complex of a Pol Alpha Family DNA Polymerase	2.6	ENTEROBACTERIA PHAGE RB69; SYNTHETIC CONSTRUCT	Viral	"	DNA/RNA polymerases
	1Q9X	Crystal structure of Enterobacteria phage RB69 gp43 DNA polymerase complexed with tetrahydrofuran containing DNA	2.69	ENTEROBACTERIA PHAGE RB69; SYNTHETIC CONSTRUCT	Viral	"	DNA/RNA polymerases
	1Q9Y	CRYSTAL STRUCTURE OF ENTEROBACTERIA PHAGE RB69 GP43 DNA POLYMERASE COMPLEXED WITH 8-OXOGUANOSINE CONTAINING DNA	2.8	ENTEROBACTERIA PHAGE RB69; SYNTHETIC CONSTRUCT	Viral	"	DNA/RNA polymerases
	2DTU	Crystal structure of the beta hairpin loop deletion variant of RB69 gp43 in complex with DNA containing an abasic site analog	2.37	ENTEROBACTERIA PHAGE RB69; SYNTHETIC CONSTRUCT	Viral	"
	2DY4	Crystal structure of RB69 GP43 in complex with DNA containing Thymine Glycol	2.65	ENTEROBACTERIA PHAGE RB69; SYNTHETIC CONSTRUCT	Viral	"	DNA/RNA polymerases
	2VWJ	URACIL RECOGNITION IN ARCHAEAL DNA POLYMERASES CAPTURED BY X-RAY CRYSTALLOGRAPHY.	2.78	THERMOCOCCUS GORGONARIUS; SYNTHETIC CONSTRUCT	Pro	"	DNA/RNA polymerases
52. Family X
	1bpy	HUMAN DNA POLYMERASE BETA COMPLEXED WITH GAPPED DNA AND DDCTP	2.2	HOMO SAPIENS	Eukar	T	Nucleotidyltransferase
	1bpx	DNA POLYMERASE BETA/DNA COMPLEX	2.4	HOMO SAPIENS; SYNTHETIC CONSTRUCT	Eukar	T	Nucleotidyltransferase
	1bpz	HUMAN DNA POLYMERASE BETA COMPLEXED WITH NICKED DNA	2.6	HOMO SAPIENS; SYNTHETIC CONSTRUCT	Eukar	T	Nucleotidyltransferase
	1zqa	DNA POLYMERASE BETA (POL B) (E.C.2.7.7.7) COMPLEXED WITH SEVEN BASE PAIRS OF DNA	3.2	HOMO SAPIENS; SYNTHETIC CONSTRUCT	Eukar	T	Nucleotidyltransferase
	1zqf	DNA POLYMERASE BETA (POL B) (E.C.2.7.7.7) COMPLEXED WITH SEVEN BASE PAIRS OF DNA	2.9	HOMO SAPIENS; SYNTHETIC CONSTRUCT	Eukar	T	Nucleotidyltransferase
	1zqi	DNA POLYMERASE BETA (POL B) (E.C.2.7.7.7) COMPLEXED WITH SEVEN BASE PAIRS OF DNA	2.7	HOMO SAPIENS; SYNTHETIC CONSTRUCT	Eukar	T	Nucleotidyltransferase
	1zqn	DNA POLYMERASE BETA (POL B) (E.C.2.7.7.7) COMPLEXED WITH SEVEN BASE PAIRS OF DNA	3	HOMO SAPIENS; SYNTHETIC CONSTRUCT	Eukar	T	Nucleotidyltransferase
	1zqp	DNA POLYMERASE BETA (POL B) (E.C.2.7.7.7) COMPLEXED WITH SEVEN BASE PAIRS OF DNA	2.8	HOMO SAPIENS; SYNTHETIC CONSTRUCT	Eukar	T	Nucleotidyltransferase
	7ice	DNA POLYMERASE BETA (E.C.2.7.7.7)/DNA COMPLEX, SOAKED IN THE PRESENCE OF CACL2	2.8	HOMO SAPIENS; SYNTHETIC CONSTRUCT	Eukar	T	Nucleotidyltransferase
	7icg	DNA POLYMERASE BETA (E.C.2.7.7.7)/DNA COMPLEX, SOAKED IN THE PRESENCE OF CDCL2	3	HOMO SAPIENS; SYNTHETIC CONSTRUCT	Eukar	T	Nucleotidyltransferase
	7ich	DNA POLYMERASE BETA (E.C.2.7.7.7)/DNA COMPLEX, SOAKED IN THE PRESENCE OF COCL2	2.9	HOMO SAPIENS; SYNTHETIC CONSTRUCT	Eukar	T	Nucleotidyltransferase
	7ici	DNA POLYMERASE BETA (POL B) (E.C.2.7.7.7) COMPLEXED WITH SIX BASE PAIRS OF DNA	2.8	HOMO SAPIENS; SYNTHETIC CONSTRUCT	Eukar	T	Nucleotidyltransferase
	7ick	DNA POLYMERASE BETA (E.C.2.7.7.7)/DNA COMPLEX, SOAKED IN THE PRESENCE OF MGCL2	2.9	HOMO SAPIENS; SYNTHETIC CONSTRUCT	Eukar	T	Nucleotidyltransferase
	7icm	DNA POLYMERASE BETA (POL B) (E.C.2.7.7.7) COMPLEXED WITH SIX BASE PAIRS OF DNA	3	HOMO SAPIENS; SYNTHETIC CONSTRUCT	Eukar	T	Nucleotidyltransferase
	7icn	DNA POLYMERASE BETA (E.C.2.7.7.7)/DNA COMPLEX, SOAKED IN THE PRESENCE OF NICL2	2.8	HOMO SAPIENS; SYNTHETIC CONSTRUCT	Eukar	T	Nucleotidyltransferase
	7icp	DNA POLYMERASE BETA (POL B) (E.C.2.7.7.7) COMPLEXED WITH SIX BASE PAIRS OF DNA	3	HOMO SAPIENS; SYNTHETIC CONSTRUCT	Eukar	T	Nucleotidyltransferase
	7icq	DNA POLYMERASE BETA (E.C.2.7.7.7)/DNA COMPLEX, SOAKED IN THE PRESENCE OF ZNCL2	2.9	HOMO SAPIENS; SYNTHETIC CONSTRUCT	Eukar	T	Nucleotidyltransferase
	7icr	DNA POLYMERASE BETA (E.C.2.7.7.7)/DNA COMPLEX, SOAKED IN THE PRESENCE OF ZNCL2	3	HOMO SAPIENS; SYNTHETIC CONSTRUCT	Eukar	T	Nucleotidyltransferase
	7ics	DNA POLYMERASE BETA (E.C.2.7.7.7)/DNA COMPLEX, SOAKED IN THE PRESENCE OF ZNCL2	2.8	HOMO SAPIENS; SYNTHETIC CONSTRUCT	Eukar	T	Nucleotidyltransferase
	7ict	DNA POLYMERASE BETA (E.C.2.7.7.7)/DNA COMPLEX, SOAKED IN THE PRESENCE OF ZNCL2 AND MGCL2	2.8	HOMO SAPIENS; SYNTHETIC CONSTRUCT	Eukar	T	Nucleotidyltransferase
	7icv	DNA POLYMERASE BETA (POL B) (E.C.2.7.7.7) COMPLEXED WITH SIX BASE PAIRS OF DNA	2.8	HOMO SAPIENS; SYNTHETIC CONSTRUCT	Eukar	T	Nucleotidyltransferase
	8ica	DNA POLYMERASE BETA (POL B) (E.C.2.7.7.7) COMPLEXED WITH SEVEN BASE PAIRS OF DNA	3	HOMO SAPIENS; SYNTHETIC CONSTRUCT	Eukar	T	Nucleotidyltransferase
	8icc	DNA POLYMERASE BETA (POL B) (E.C.2.7.7.7) COMPLEXED WITH SEVEN BASE PAIRS OF DNA (NO 5'-PHOSPHATE)	2.8	HOMO SAPIENS; SYNTHETIC CONSTRUCT	Eukar	T	Nucleotidyltransferase
	8icf	DNA POLYMERASE BETA (POL B) (E.C.2.7.7.7) COMPLEXED WITH SEVEN BASE PAIRS OF DNA	2.9	HOMO SAPIENS; SYNTHETIC CONSTRUCT	Eukar	T	Nucleotidyltransferase
	8ici	DNA POLYMERASE BETA (POL B) (E.C.2.7.7.7) COMPLEXED WITH SEVEN BASE PAIRS OF DNA	2.8	HOMO SAPIENS; SYNTHETIC CONSTRUCT	Eukar	T	Nucleotidyltransferase
	8ick	DNA POLYMERASE BETA (POL B) (E.C.2.7.7.7) COMPLEXED WITH SEVEN BASE PAIRS OF DNA	2.7	HOMO SAPIENS; SYNTHETIC CONSTRUCT	Eukar	T	Nucleotidyltransferase
	8icm	DNA POLYMERASE BETA (POL B) (E.C.2.7.7.7) COMPLEXED WITH SEVEN BASE PAIRS OF DNA	2.9	HOMO SAPIENS; SYNTHETIC CONSTRUCT	Eukar	T	Nucleotidyltransferase
	8icn	DNA POLYMERASE BETA (POL B) (E.C.2.7.7.7) COMPLEXED WITH SEVEN BASE PAIRS OF DNA	2.8	HOMO SAPIENS; SYNTHETIC CONSTRUCT	Eukar	T	Nucleotidyltransferase
	8ico	DNA POLYMERASE BETA (POL B) (E.C.2.7.7.7) COMPLEXED WITH SEVEN BASE PAIRS OF DNA	2.7	HOMO SAPIENS; SYNTHETIC CONSTRUCT	Eukar	T	Nucleotidyltransferase
	8icp	DNA POLYMERASE BETA (POL B) (E.C.2.7.7.7) COMPLEXED WITH SEVEN BASE PAIRS OF DNA	2.9	HOMO SAPIENS; SYNTHETIC CONSTRUCT	Eukar	T	Nucleotidyltransferase
	8icq	DNA POLYMERASE BETA (POL B) (E.C.2.7.7.7) COMPLEXED WITH SEVEN BASE PAIRS OF DNA	3	HOMO SAPIENS; SYNTHETIC CONSTRUCT	Eukar	T	Nucleotidyltransferase
	8icr	DNA POLYMERASE BETA (POL B) (E.C.2.7.7.7) COMPLEXED WITH SEVEN BASE PAIRS OF DNA	2.9	HOMO SAPIENS; SYNTHETIC CONSTRUCT	Eukar	T	Nucleotidyltransferase
	8ics	DNA POLYMERASE BETA (POL B) (E.C.2.7.7.7) COMPLEXED WITH SEVEN BASE PAIRS OF DNA	2.9	HOMO SAPIENS	Eukar	T	Nucleotidyltransferase
	8icu	DNA POLYMERASE BETA (POL B) (E.C.2.7.7.7) COMPLEXED WITH SEVEN BASE PAIRS OF DNA	3	HOMO SAPIENS; SYNTHETIC CONSTRUCT	Eukar	T	Nucleotidyltransferase
	8icx	DNA POLYMERASE BETA (POL B) (E.C.2.7.7.7) COMPLEXED WITH SEVEN BASE PAIRS OF DNA	3	HOMO SAPIENS; SYNTHETIC CONSTRUCT	Eukar	T	Nucleotidyltransferase
	9ica	DNA POLYMERASE BETA (E.C.2.7.7.7)/DNA COMPLEX + 2'-DEOXYADENOSINE-5'-O-(1-THIOTRIPHOSPHATE), SOAKED IN THE PRESENCE OF DATP(ALPHA)S AND MNCL2	3	HOMO SAPIENS; SYNTHETIC CONSTRUCT	Eukar	T	Nucleotidyltransferase
	9icf	DNA POLYMERASE BETA (E.C.2.7.7.7)/DNA COMPLEX + 2'-DEOXYADENOSINE-5'-TRIPHOSPHATE, SOAKED IN THE PRESENCE OF DATP AND ZNCL2	3	HOMO SAPIENS; SYNTHETIC CONSTRUCT	Eukar	T	Nucleotidyltransferase
	9icg	DNA POLYMERASE BETA (POL B) (E.C.2.7.7.7) COMPLEXED WITH SEVEN BASE PAIRS OF DNA	3	HOMO SAPIENS; SYNTHETIC CONSTRUCT	Eukar	T	Nucleotidyltransferase
	9ich	DNA POLYMERASE BETA (POL B) (E.C.2.7.7.7) COMPLEXED WITH SEVEN BASE PAIRS OF DNA	2.9	HOMO SAPIENS; SYNTHETIC CONSTRUCT	Eukar	T	Nucleotidyltransferase
	9ick	DNA POLYMERASE BETA (E.C.2.7.7.7)/DNA COMPLEX, SOAKED IN THE PRESENCE OF ARTIFICIAL MOTHER LIQUOR	2.7	HOMO SAPIENS; SYNTHETIC CONSTRUCT	Eukar	T	Nucleotidyltransferase
	9icl	DNA POLYMERASE BETA (E.C.2.7.7.7)/DNA COMPLEX, SOAKED IN THE PRESENCE OF PYROPHOSPHATE AND MNCL2	2.8	HOMO SAPIENS; SYNTHETIC CONSTRUCT	Eukar	T	Nucleotidyltransferase
	9icm	DNA POLYMERASE BETA (POL B) (E.C.2.7.7.7) COMPLEXED WITH SIX BASE PAIRS OF DOUBLE STRANDED DNA (NO 5'-PHOSPHATE)	2.9	HOMO SAPIENS; SYNTHETIC CONSTRUCT	Eukar	T	Nucleotidyltransferase
	9icn	DNA POLYMERASE BETA (E.C.2.7.7.7)/DNA COMPLEX + 2',3'-DIDEOXYCYTIDINE-5'-TRIPHOSPHATE, SOAKED IN THE PRESENCE OF DDCTP AND MGCL2	3	HOMO SAPIENS; SYNTHETIC CONSTRUCT	Eukar	T	Nucleotidyltransferase
	9ico	DNA POLYMERASE BETA (E.C.2.7.7.7)/DNA COMPLEX, SOAKED IN THE PRESENCE OF DTTP AND MGCL2	2.9	HOMO SAPIENS; SYNTHETIC CONSTRUCT	Eukar	T	Nucleotidyltransferase
	9icq	DNA POLYMERASE BETA (POL B) (E.C.2.7.7.7) COMPLEXED WITH SIX BASE PAIRS OF DNA	2.9	HOMO SAPIENS; SYNTHETIC CONSTRUCT	Eukar	T	Nucleotidyltransferase
	9icr	DNA POLYMERASE BETA (E.C.2.7.7.7)/DNA COMPLEX + 2'-DEOXYCYTIDINE-5'-TRIPHOSPHATE, SOAKED IN THE PRESENCE OF DCTP AND MNCL2	3	HOMO SAPIENS; SYNTHETIC CONSTRUCT	Eukar	T	Nucleotidyltransferase
	9ics	DNA POLYMERASE BETA (E.C.2.7.7.7)/DNA COMPLEX + 2',3'-DIDEOXYCYTIDINE-5'-TRIPHOSPHATE, SOAKED IN THE PRESENCE OF DDCTP AND MNCL2	2.9	HOMO SAPIENS; SYNTHETIC CONSTRUCT	Eukar	T	Nucleotidyltransferase
	9ict	DNA POLYMERASE BETA (E.C.2.7.7.7)/DNA COMPLEX + 2'-DEOXYGUANOSINE-5'-TRIPHOSPHATE, SOAKED IN THE PRESENCE OF DGTP AND MNCL2	3	HOMO SAPIENS; SYNTHETIC CONSTRUCT	Eukar	T	Nucleotidyltransferase
	9icu	DNA POLYMERASE BETA (POL B) (E.C.2.7.7.7) COMPLEXED WITH SIX BASE PAIRS OF DNA	2.9	HOMO SAPIENS; SYNTHETIC CONSTRUCT	Eukar	T	Nucleotidyltransferase
	9icv	DNA POLYMERASE BETA (E.C.2.7.7.7)/DNA COMPLEX + 2'-DEOXYADENOSINE-5'-TRIPHOSPHATE, SOAKED IN THE PRESENCE OF DATP AND ZNCL2	2.7	HOMO SAPIENS; SYNTHETIC CONSTRUCT	Eukar	T	Nucleotidyltransferase
	9icw	DNA POLYMERASE BETA (POL B) (E.C.2.7.7.7) COMPLEXED WITH SIX BASE PAIRS OF DNA	2.6	HOMO SAPIENS; SYNTHETIC CONSTRUCT	Eukar	T	Nucleotidyltransferase
	9icx	DNA POLYMERASE BETA (POL B) (E.C.2.7.7.7) COMPLEXED WITH SIX BASE PAIRS OF DNA (NON GAPPED DNA ONLY)	2.6	HOMO SAPIENS; SYNTHETIC CONSTRUCT	Eukar	T	Nucleotidyltransferase
	9icy	DNA POLYMERASE BETA (E.C.2.7.7.7) COMPLEXED WITH SEVEN BASE PAIRS OF DNA (NON GAPPED DNA ONLY)	3	HOMO SAPIENS; SYNTHETIC CONSTRUCT	Eukar	T	Nucleotidyltransferase
	2bpf	STRUCTURES OF TERNARY COMPLEXES OF RAT DNA POLYMERASE BETA, A DNA TEMPLATE-PRIMER, AND DDCTP	2.9	RATTUS NORVEGICUS; SYNTHETIC CONSTRUCT	Eukar	T	Nucleotidyltransferase
	1HUO	CRYSTAL STRUCTURE OF DNA POLYMERASE BETA COMPLEXED WITH DNA AND CR-TMPPCP	2.6	RATTUS NORVEGICUS; SYNTHETIC CONSTRUCT	Eukar	Representative Association	Nucleotidyltransferase
	1HUZ	CRYSTAL STRUCTURE OF DNA POLYMERASE COMPLEXED WITH DNA AND CR-PCP	2.6	RATTUS NORVEGICUS; SYNTHETIC CONSTRUCT	Eukar	"	Nucleotidyltransferase
	1KDH	Binary Complex of Murine Terminal Deoxynucleotidyl Transferase with a Primer Single Stranded DNA	3	MUS MUSCULUS; SYNTHETIC CONSTRUCT	Eukar	"	Nucleotidyltransferase
	1MQ3	Human DNA Polymerase Beta Complexed With Gapped DNA Containing an 8-oxo-7,8-dihydro-Guanine Template Paired with dCTP	2.8	HOMO SAPIENS; SYNTHETIC CONSTRUCT	Eukar	"	Nucleotidyltransferase
	1RZT	Crystal structure of DNA polymerase lambda complexed with a two nucleotide gap DNA molecule	2.1	HOMO SAPIENS; SYNTHETIC CONSTRUCT	Eukar	"	Nucleotidyltransferase
	1TV9	HUMAN DNA POLYMERASE BETA COMPLEXED WITH NICKED DNA CONTAINING A MISMATCHED TEMPLATE ADENINE AND INCOMING CYTIDINE	2	HOMO SAPIENS; SYNTHETIC CONSTRUCT	Eukar	"	Nucleotidyltransferase
	1TVA	HUMAN DNA POLYMERASE BETA COMPLEXED WITH NICKED DNA CONTAINING A MISMATCHED TEMPLATE THYMIDINE AND INCOMING CYTIDINE	2.6	HOMO SAPIENS; SYNTHETIC CONSTRUCT	Eukar	"	Nucleotidyltransferase
	1XSL	Crystal Structure of human DNA polymerase lambda in complex with a one nucleotide DNA gap	2.3	HOMO SAPIENS; SYNTHETIC CONSTRUCT	Eukar	"	Nucleotidyltransferase
	1XSN	Crystal Structure of human DNA polymerase lambda in complex with a one nucleotide DNA gap and ddTTP	1.95	HOMO SAPIENS; SYNTHETIC CONSTRUCT	Eukar	"	Nucleotidyltransferase
	1XSP	Crystal Structure of human DNA polymerase lambda in complex with nicked DNA and pyrophosphate	2.2	HOMO SAPIENS; SYNTHETIC CONSTRUCT	Eukar	"	Nucleotidyltransferase
	1ZJM	Human DNA Polymerase beta complexed with DNA containing an A-A mismatched primer terminus	2.1	HOMO SAPIENS; SYNTHETIC CONSTRUCT	Eukar	"	Nucleotidyltransferase
	1ZJN	Human DNA Polymerase beta complexed with DNA containing an A-A mismatched primer terminus with dGTP	2.61	HOMO SAPIENS; SYNTHETIC CONSTRUCT	Eukar	"	Nucleotidyltransferase
	2BCQ	DNA polymerase lambda in complex with a DNA duplex containing an unpaired Dtmp	1.65	HOMO SAPIENS; SYNTHETIC CONSTRUCT	Eukar	"	Nucleotidyltransferase
	2BCR	DNA polymerase lambda in complex with a DNA duplex containing an unpaired Damp	1.75	HOMO SAPIENS; SYNTHETIC CONSTRUCT	Eukar	"	Nucleotidyltransferase
	2BCS	DNA polymerase lambda in complex with a DNA duplex containing an unpaired Dcmp	2.2	HOMO SAPIENS; SYNTHETIC CONSTRUCT	Eukar	"	Nucleotidyltransferase
	2BCU	DNA polymerase lambda in complex with a DNA duplex containing an unpaired Damp and a T:T mismatch	2.2	HOMO SAPIENS; SYNTHETIC CONSTRUCT	Eukar	"	Nucleotidyltransferase
	2BCV	DNA polymerase lambda in complex with Dttp and a DNA duplex containing an unpaired Dtmp	2	HOMO SAPIENS; SYNTHETIC CONSTRUCT	Eukar	"	Nucleotidyltransferase
	2BQ3	DNA ADDUCT BYPASS POLYMERIZATION BY SULFOLOBUS SOLFATARICUS DPO4. ANALYSIS AND CRYSTAL STRUCTURES OF MULTIPLE BASE-PAIR SUBSTITUTION AND FRAMESHIFT PRODUCTS WITH THE ADDUCT 1,N2-ETHENOGUANINE	2	SULFOLOBUS SOLFATARICUS; SYNTHETIC CONSTRUCT	Pro	"	DNA/RNA polymerases
	2FMP	DNA Polymerase beta with a terminated gapped DNA substrate and ddCTP with sodium in the catalytic site	1.65	HOMO SAPIENS; SYNTHETIC CONSTRUCT	Eukar	"	Nucleotidyltransferase
	2FMQ	Sodium in active site of DNA Polymerase Beta	2.2	HOMO SAPIENS; SYNTHETIC CONSTRUCT	Eukar	"	Nucleotidyltransferase
	2FMS	DNA Polymerase beta with a gapped DNA substrate and dUMPNPP with magnesium in the catalytic site	2	HOMO SAPIENS; SYNTHETIC CONSTRUCT	Eukar	"	Nucleotidyltransferase
	2GWS	Crystal Structure of human DNA Polymerase lambda with a G/G mismatch in the primer terminus	2.4	HOMO SAPIENS; SYNTHETIC CONSTRUCT	Eukar	"	Nucleotidyltransferase
	2I9G	DNA Polymerase Beta with a Benzo[c]phenanthrene diol epoxide adducted guanine base	2.1	HOMO SAPIENS; SYNTHETIC CONSTRUCT	Eukar	"	Nucleotidyltransferase
	2IHM	Polymerase mu in ternary complex with gapped 11mer DNA duplex and bound incoming nucleotide	2.4	MUS MUSCULUS; SYNTHETIC CONSTRUCT	Eukar	"
	2ISO	Ternary complex of DNA Polymerase beta with a dideoxy terminated primer and 2'-deoxyguanosine 5'-beta, gamma-difluoromethylene triphosphate	2.1	HOMO SAPIENS; SYNTHETIC CONSTRUCT	Eukar	"	Nucleotidyltransferase
	2ISP	Ternary complex of DNA Polymerase beta with a dideoxy terminated primer and 2'-deoxyguanosine 5'-beta, gamma-methylene triphosphate	2.2	HOMO SAPIENS; SYNTHETIC CONSTRUCT	Eukar	"	Nucleotidyltransferase
	2P66	Human DNA Polymerase beta complexed with tetrahydrofuran (abasic site) containing DNA	2.5	HOMO SAPIENS; SYNTHETIC CONSTRUCT	Eukar	"	Nucleotidyltransferase
	2PFN	Na in the active site of DNA Polymerase lambda	1.9	HOMO SAPIENS; SYNTHETIC CONSTRUCT	Eukar	"	Nucleotidyltransferase
	2PFO	DNA Polymerase lambda in complex with DNA and dUPNPP	2	HOMO SAPIENS; SYNTHETIC CONSTRUCT	Eukar	"	Nucleotidyltransferase
	2PFP	DNA Polymerase lambda in complex with DNA and dCTP	2.1	HOMO SAPIENS; SYNTHETIC CONSTRUCT	Eukar	"	Nucleotidyltransferase
	2PFQ	Manganese promotes catalysis in a DNA polymerase lambda-DNA crystal	2.1	HOMO SAPIENS; SYNTHETIC CONSTRUCT	Eukar	"	Nucleotidyltransferase
	2PXI	Ternary complex of DNA polymerase beta with a dideoxy terminated primer and 2'-deoxyguanosine 5'-beta, gamma-monofluoromethylene triphosphate	2.1	HOMO SAPIENS; SYNTHETIC CONSTRUCT	Eukar	"	Nucleotidyltransferase
	3C2K	DNA POLYMERASE BETA with a gapped DNA substrate and DUMPNPP with Manganese in the active site	2.4	HOMO SAPIENS; SYNTHETIC CONSTRUCT	Eukar	"	Nucleotidyltransferase
	3C2L	Ternary complex of DNA POLYMERASE BETA with a C:DAPCPP mismatch in the active site	2.6	HOMO SAPIENS; SYNTHETIC CONSTRUCT	Eukar	"	Nucleotidyltransferase
	3C2M	Ternary complex of DNA POLYMERASE BETA with a G:dAPCPP mismatch in the active site	2.15	HOMO SAPIENS; SYNTHETIC CONSTRUCT	Eukar	"	Nucleotidyltransferase
	3C5F	Structure of a binary complex of the R517A Pol lambda mutant	2.25	HOMO SAPIENS; SYNTHETIC CONSTRUCT	Eukar	"	Nucleotidyltransferase
	3C5G	Structure of a ternary complex of the R517K Pol lambda mutant	2.2	HOMO SAPIENS; SYNTHETIC CONSTRUCT	Eukar	"	Nucleotidyltransferase
	3GDX	Dna polymerase beta with a gapped DND substrate and dTMP(CF2)PP	2.2	HOMO SAPIENS; SYNTHETIC CONSTRUCT	Eukar	"
	3HW8	ternary complex of DNA polymerase lambda of a two nucleotide gapped DNA substrate with a C in the scrunch site	1.95	HOMO SAPIENS; SYNTHETIC CONSTRUCT	Eukar	"
	3HWT	Ternary complex of DNA polymerase lambda bound to a two nucleotide gapped DNA substrate with a scrunched dA	1.95	HOMO SAPIENS; SYNTHETIC CONSTRUCT	Eukar	"
	3HX0	ternary complex of L277A, H511A, R514 mutant pol lambda bound to a 2 nucleotide gapped DNA substrate with a scrunched dA	3	HOMO SAPIENS; SYNTHETIC CONSTRUCT	Eukar	"
	3ISB	Binary complex of human DNA polymerase beta with a gapped DNA	2	HOMO SAPIENS; SYNTHETIC CONSTRUCT	Eukar	"
	3ISC	Binary complex of human DNA polymerase beta with an abasic site (THF) in the gapped DNA	2	HOMO SAPIENS; SYNTHETIC CONSTRUCT	Eukar	"
	3ISD	Ternary complex of human DNA polymerase beta with an abasic site (THF): DAPCPP mismatch	2.6	HOMO SAPIENS; SYNTHETIC CONSTRUCT	Eukar	"
53. Family Y
	1JX4	Crystal Structure of a Y-family DNA Polymerase in a Ternary Complex with DNA Substrates and an Incoming Nucleotide	1.7	SULFOLOBUS SOLFATARICUS; SYNTHETIC CONSTRUCT	Pro	Representative Association	Lesion bypass DNA polymerase (Y-family), little finger domain
	1JXL	Crystal Structure of a Y-Family DNA Polymerase in a Ternary Complex with DNA Substrates and an Incoming Nucleotide	2.1	SULFOLOBUS SOLFATARICUS; SYNTHETIC CONSTRUCT	Pro	"	Lesion bypass DNA polymerase (Y-family), little finger domain
	1N48	Y-family DNA polymerase Dpo4 in complex with DNA containing abasic lesion	2.2	SULFOLOBUS SOLFATARICUS P2; SYNTHETIC CONSTRUCT	Pro	"	Lesion bypass DNA polymerase (Y-family), little finger domain
	1N56	Y-family DNA polymerase Dpo4 in complex with DNA containing abasic lesion	2.4	SULFOLOBUS SOLFATARICUS; SYNTHETIC CONSTRUCT	Pro	"	Lesion bypass DNA polymerase (Y-family), little finger domain
	2AGO	Fidelity of Dpo4: effect of metal ions, nucleotide selection and pyrophosphorolysis	2.85	SULFOLOBUS SOLFATARICUS; SYNTHETIC CONSTRUCT	Pro	"	Lesion bypass DNA polymerase (Y-family), little finger domain
	2AGP	Fidelity of Dpo4: effect of metal ions, nucleotide selection and pyrophosphorolysis	2.9	SULFOLOBUS SOLFATARICUS; SYNTHETIC CONSTRUCT	Pro	"	Lesion bypass DNA polymerase (Y-family), little finger domain
	2AGQ	Fidelity of Dpo4: effect of metal ions, nucleotide selection and pyrophosphorolysis	2.1	SULFOLOBUS SOLFATARICUS; SYNTHETIC CONSTRUCT	Pro	"	Lesion bypass DNA polymerase (Y-family), little finger domain
	2BQR	DNA ADDUCT BYPASS POLYMERIZATION BY SULFOLOBUS SOLFATARICUS DPO4. ANALYSIS AND CRYSTAL STRUCTURES OF MULTIPLE BASE-PAIR SUBSTITUTION AND FRAMESHIFT PRODUCTS WITH THE ADDUCT 1,N2-ETHENOGUANINE	2.37	SULFOLOBUS SOLFATARICUS; SYNTHETIC CONSTRUCT	Pro	"	Lesion bypass DNA polymerase (Y-family), little finger domain
	2BQU	DNA ADDUCT BYPASS POLYMERIZATION BY SULFOLOBUS SOLFATARICUS DPO4. ANALYSIS AND CRYSTAL STRUCTURES OF MULTIPLE BASE-PAIR SUBSTITUTION AND FRAMESHIFT PRODUCTS WITH THE ADDUCT 1,N2-ETHENOGUANINE	2.5	SULFOLOBUS SOLFATARICUS; SYNTHETIC CONSTRUCT	Pro	"	Lesion bypass DNA polymerase (Y-family), little finger domain
	2BR0	DNA ADDUCT BYPASS POLYMERIZATION BY SULFOLOBUS SOLFATARICUS DPO4. ANALYSIS AND CRYSTAL STRUCTURES OF MULTIPLE BASE-PAIR SUBSTITUTION AND FRAMESHIFT PRODUCTS WITH THE ADDUCT 1,N2-ETHENOGUANINE	2.17	SULFOLOBUS SOLFATARICUS; SYNTHETIC CONSTRUCT	Pro	"	Lesion bypass DNA polymerase (Y-family), little finger domain
	2C22	EFFICIENT AND HIGH FIDELITY INCORPORATION OF DCTP OPPOSITE 7,8-DIHYDRO-8-OXODEOXYGUANOSINE BY SULFOLOBUS SOLFATARICUS DNA POLYMERASE DPO4	2.56	SULFOLOBUS SOLFATARICUS; SYNTHETIC CONSTRUCT	Pro	"	Lesion bypass DNA polymerase (Y-family), little finger domain
	2C28	EFFICIENT AND HIGH FIDELITY INCORPORATION OF DCTP OPPOSITE 7,8-DIHYDRO-8-OXODEOXYGUANOSINE BY SULFOLOBUS SOLFATARICUS DNA POLYMERASE DPO4	2.27	SULFOLOBUS SOLFATARICUS; SYNTHETIC CONSTRUCT	Pro	"	Lesion bypass DNA polymerase (Y-family), little finger domain
	2C2D	EFFICIENT AND HIGH FIDELITY INCORPORATION OF DCTP OPPOSITE 7,8-DIHYDRO-8-OXODEOXYGUANOSINE BY SULFOLOBUS SOLFATARICUS DNA POLYMERASE DPO4	2.57	SULFOLOBUS SOLFATARICUS; SYNTHETIC CONSTRUCT	Pro	"	Lesion bypass DNA polymerase (Y-family), little finger domain
	2C2E	EFFICIENT AND HIGH FIDELITY INCORPORATION OF DCTP OPPOSITE 7,8-DIHYDRO-8-OXODEOXYGUANOSINE BY SULFOLOBUS SOLFATARICUS DNA POLYMERASE DPO4	2.61	SULFOLOBUS SOLFATARICUS; SYNTHETIC CONSTRUCT	Pro	"	Lesion bypass DNA polymerase (Y-family), little finger domain
	2C2R	EFFICIENT AND HIGH FIDELITY INCORPORATION OF DCTP OPPOSITE 7,8-DIHYDRO-8-OXODEOXYGUANOSINE BY SULFOLOBUS SOLFATARICUS DNA POLYMERASE DPO4	2.55	SULFOLOBUS SOLFATARICUS; SYNTHETIC CONSTRUCT	Pro	"	Lesion bypass DNA polymerase (Y-family), little finger domain
	2IA6	Bypass of Major Benzopyrene-dG Adduct by Y-Family DNA Polymerase with Unique Structural Gap	2.5	SULFOLOBUS SOLFATARICUS; SYNTHETIC CONSTRUCT	Pro	"
	2IBK	Bypass of Major Benzopyrene-dG Adduct by Y-Family DNA Polymerase with Unique Structural Gap	2.25	SULFOLOBUS SOLFATARICUS P2; SYNTHETIC CONSTRUCT	Pro	"	Lesion bypass DNA polymerase (Y-family), little finger domain
	2J6S	TERNARY COMPLEX OF SULFOLOBUS SOLFATARICUS DPO4 DNA POLYMERASE, O6-METHYLGUANINE MODIFIED DNA, AND DATP.	2.5	SULFOLOBUS SOLFATARICUS; SYNTHETIC CONSTRUCT	Pro	"	Lesion bypass DNA polymerase (Y-family), little finger domain
	2J6T	TERNARY COMPLEX OF SULFOLOBUS SOLFATARICUS DPO4 DNA POLYMERASE, O6-METHYLGUANINE MODIFIED DNA, AND DATP.	2.6	SULFOLOBUS SOLFATARICUS; SYNTHETIC CONSTRUCT	Pro	"	Lesion bypass DNA polymerase (Y-family), little finger domain
	2J6U	TERNARY COMPLEX OF SULFOLOBUS SOLFATARICUS DPO4 DNA POLYMERASE, O6-METHYLGUANINE MODIFIED DNA, AND DGTP.	2.5	SULFOLOBUS SOLFATARICUS; SYNTHETIC CONSTRUCT	Pro	"	Lesion bypass DNA polymerase (Y-family), little finger domain
	2JEF	THE MOLECULAR BASIS OF SELECTIVITY OF NUCLEOTIDE TRIPHOSPHATE INCORPORATION OPPOSITE O6-BENZYLGUANINE BY SULFOLOBUS SOLFATARICUS DNA POLYMERASE IV: STEADY-STATE AND PRE-STEADY-STATE AND X-RAY CRYSTALLOGRAPHY OF CORRECT AND INCORRECT PAIRING	2.17	SULFOLOBUS SOLFATARICUS; SYNTHETIC CONSTRUCT	Pro	"	Lesion bypass DNA polymerase (Y-family), little finger domain
	2JEG	THE MOLECULAR BASIS OF SELECTIVITY OF NUCLEOSIDE TRIPHOSPHATE INCORPORATION OPPOSITE O6-BENZYLGUANINE BY SULFOLOBUS SOLFATARICUS DNA POLYMERASE IV: STEADY-STATE AND PRE-STEADY-STATE KINETICS AND X-RAY CRYSTALLOGRAPHY OF CORRECT AND INCORRECT PAIRING	2.38	SULFOLOBUS SOLFATARICUS; SYNTHETIC CONSTRUCT	Pro	"	Lesion bypass DNA polymerase (Y-family), little finger domain
	2JEI	THE MOLECULAR BASIS OF SELECTIVITY OF NUCLEOSIDE TRIPHOSPHATE INCORPORATION OPPOSITE O6-BENZYLGUANINE BY SULFOLOBUS SOLFATARICUS DNA POLYMERASE IV: STEADY-STATE AND PRE-STEADY-STATE KINETICS AND X-RAY CRYSTALLOGRAPHY OF CORRECT AND INCORRECT PAIRING	2.39	SULFOLOBUS SOLFATARICUS; SYNTHETIC CONSTRUCT	Pro	"	Lesion bypass DNA polymerase (Y-family), little finger domain
	2JEJ	THE MOLECULAR BASIS OF SELECTIVITY OF NUCLEOSIDE TRIPHOSPHATE INCORPORATION OPPOSITE O6-BENZYLGUANINE BY SULFOLOBUS SOLFATARICUS DNA POLYMERASE IV: STEADY-STATE AND PRE-STEADY-STATE KINETICS AND X-RAY CRYSTALLOGRAPHY OF CORRECT AND INCORRECT PAIRING	1.86	SULFOLOBUS SOLFATARICUS; SYNTHETIC CONSTRUCT	Pro	"	Lesion bypass DNA polymerase (Y-family), little finger domain
	2R8G	Selectivity of Nucleoside Triphosphate Incorporation Opposite 1,N2-Propanodeoxyguanosine (PdG) by the Sulfolobus solfataricus DNA Polymerase Dpo4 Polymerase	2.7	SULFOLOBUS SOLFATARICUS; SYNTHETIC CONSTRUCT	Pro	"	Lesion bypass DNA polymerase (Y-family), little finger domain
	2R8H	Selectivity of Nucleoside Triphosphate Incorporation Opposite 1,N2-Propanodeoxyguanosine (PdG) by the Sulfolobus solfataricus DNA Polymerase Dpo4 Polymerase	2.48	SULFOLOBUS SOLFATARICUS; SYNTHETIC CONSTRUCT	Pro	"	Lesion bypass DNA polymerase (Y-family), little finger domain
	2R8I	Selectivity of Nucleoside Triphosphate Incorporation Opposite 1,N2-Propanodeoxyguanosine (PdG) by the Sulfolobus solfataricus DNA Polymerase Dpo4 Polymerase	2.38	SULFOLOBUS SOLFATARICUS; SYNTHETIC CONSTRUCT	Pro	"	Lesion bypass DNA polymerase (Y-family), little finger domain
	2RDJ	Snapshots of a Y-family DNA polymerase in replication: Dpo4 in apo and binary/ternary complex forms	2.2	SULFOLOBUS SOLFATARICUS; SYNTHETIC CONSTRUCT	Pro	"	Lesion bypass DNA polymerase (Y-family), little finger domain
	2UVR	CRYSTAL STRUCTURES OF MUTANT DPO4 DNA POLYMERASES WITH 8-OXOG CONTAINING DNA TEMPLATE-PRIMER CONSTRUCTS	2.9	SULFOLOBUS SOLFATARICUS; SYNTHETIC CONSTRUCT	Pro	"	Lesion bypass DNA polymerase (Y-family), little finger domain
	2UVU	CRYSTAL STRUCTURES OF MUTANT DPO4 DNA POLYMERASES WITH 8-OXOG CONTAINING DNA TEMPLATE-PRIMER CONSTRUCTS	2.7	SULFOLOBUS SOLFATARICUS; SYNTHETIC CONSTRUCT	Pro	"	Lesion bypass DNA polymerase (Y-family), little finger domain
	2UVV	CRYSTAL STRUCTURES OF MUTANT DPO4 DNA POLYMERASES WITH 8-OXOG CONTAINING DNA TEMPLATE-PRIMER CONSTRUCTS	2.2	SULFOLOBUS SOLFATARICUS; SYNTHETIC CONSTRUCT	Pro	"	Lesion bypass DNA polymerase (Y-family), little finger domain
	2UVW	CRYSTAL STRUCTURES OF MUTANT DPO4 DNA POLYMERASES WITH 8-OXOG CONTAINING DNA TEMPLATE-PRIMER CONSTRUCTS	2.09	SULFOLOBUS SOLFATARICUS; SYNTHETIC CONSTRUCT	Pro	"	Lesion bypass DNA polymerase (Y-family), little finger domain
	2V4Q	POST-INSERTION COMPLEX OF THE Y-FAMILY DNA POLYMERASE DPO4 WITH M1DG CONTAINING TEMPLATE DNA	2.6	SULFOLOBUS SOLFATARICUS; SYNTHETIC CONSTRUCT	Pro	"
	2V4R	NON-PRODUCTIVE COMPLEX OF THE Y-FAMILY DNA POLYMERASE DPO4 WITH DGTP SKIPPING THE M1DG ADDUCT TO PAIR WITH THE NEXT TEMPLATE CYTOSINE	2.5	SULFOLOBUS SOLFATARICUS; SYNTHETIC CONSTRUCT	Pro	"
	2V9W	COMPLEX STRUCTURE OF SULFOLOBUS SOLFATARICUS DPO4 AND DNA DUPLEX CONTAINING A HYDROPHOBIC THYMINE ISOSTERE 2,4-DIFLUOROTOLUENE NUCLEOTIDE IN THE TEMPLATE STRAND	3	SULFOLOBUS SOLFATARICUS; SYNTHETIC CONSTRUCT	Pro	"	Lesion bypass DNA polymerase (Y-family), little finger domain
	2VA2	COMPLEX STRUCTURE OF SULFOLOBUS SOLFATARICUS DPO4 AND DNA DUPLEX CONTAINING A HYDROPHOBIC THYMINE ISOSTERE 2,4-DIFLUOROTOLUENE NUCLEOTIDE IN THE TEMPLATE STRAND	2.8	SULFOLOBUS SOLFATARICUS; SYNTHETIC CONSTRUCT	Pro	"	Lesion bypass DNA polymerase (Y-family), little finger domain
	2VA3	COMPLEX STRUCTURE OF SULFOLOBUS SOLFATARICUS DPO4 AND DNA DUPLEX CONTAINING A HYDROPHOBIC THYMINE ISOSTERE 2,4-DIFLUOROTOLUENE NUCLEOTIDE IN THE TEMPLATE STRAND	2.98	SULFOLOBUS SOLFATARICUS; SYNTHETIC CONSTRUCT	Pro	"	Lesion bypass DNA polymerase (Y-family), little finger domain
	2W8L	Y-FAMILY DNA POLYMERASE DPO4 BYPASSING N2-NAPHTHYL-GUANINE ADDUCT IN ANTI ORIENTATION	3	SULFOLOBUS SOLFATARICUS; SYNTHETIC CONSTRUCT	Pro	"
	2W9A	TERNARY COMPLEX OF DPO4 BOUND TO N2,N2-DIMETHYL-DEOXYGUANOSINE MODIFIED DNA WITH INCOMING DGTP	2.6	SULFOLOBUS SOLFATARICUS; SYNTHETIC CONSTRUCT	Pro	"
	2W9B	BINARY COMPLEX OF DPO4 BOUND TO N2,N2-DIMETHYL-DEOXYGUANOSINE MODIFIED DNA	2.28	SULFOLOBUS SOLFATARICUS; SYNTHETIC CONSTRUCT	Pro	"
	2W9C	TERNARY COMPLEX OF DPO4 BOUND TO N2,N2-DIMETHYL-DEOXYGUANOSINE MODIFIED DNA WITH INCOMING DTTP	2.9	SULFOLOBUS SOLFATARICUS; SYNTHETIC CONSTRUCT	Pro	"
	3GII	Dpo4 extension ternary complex with disordered A opposite an oxoG in anti conformation	2.6	SULFOLOBUS SOLFATARICUS P2; SYNTHETIC CONSTRUCT	Pro	"
	3GIJ	Dpo4 extension ternary complex with oxoG(syn)-A(anti) and oxoG(anti)-A(syn) pairs	2.4	SULFOLOBUS SOLFATARICUS P2; SYNTHETIC CONSTRUCT	Pro	"
	3GIK	Dpo4 extension ternary complex with the oxoG(anti)-C(anti) pair	2.9	SULFOLOBUS SOLFATARICUS P2; SYNTHETIC CONSTRUCT	Pro	"
	3GIL	Dpo4 extension ternary complex with oxoG(anti)-T(anti) pair	2.71	SULFOLOBUS SOLFATARICUS P2; SYNTHETIC CONSTRUCT	Pro	"
	3GIM	Dpo4 extension ternary complex with oxoG(anti)-G(syn) pair	2.7	SULFOLOBUS SOLFATARICUS P2; SYNTHETIC CONSTRUCT	Pro	"
	1RYR	REPLICATION OF A CIS-SYN THYMINE DIMER AT ATOMIC RESOLUTION	2.28	SULFOLOBUS SOLFATARICUS; SYNTHETIC CONSTRUCT	Pro	"	Lesion bypass DNA polymerase (Y-family), little finger domain
	1RYS	REPLICATION OF A CIS-SYN THYMINE DIMER AT ATOMIC RESOLUTION	2.03	SULFOLOBUS SOLFATARICUS; SYNTHETIC CONSTRUCT	Pro	"	Lesion bypass DNA polymerase (Y-family), little finger domain
	1S0M	Crystal structure of a Benzo[a]pyrene Diol Epoxide adduct in a ternary complex with a DNA polymerase	2.7	SULFOLOBUS SOLFATARICUS P2; SYNTHETIC CONSTRUCT	Pro	"	Lesion bypass DNA polymerase (Y-family), little finger domain
	1S0N	Snapshots of replication through an abasic lesion: structural basis for base substitution and frameshift	2.8	SULFOLOBUS SOLFATARICUS P2; SYNTHETIC CONSTRUCT	Pro	"	Lesion bypass DNA polymerase (Y-family), little finger domain
	1S0O	Snapshots of replication through an abasic lesion: structural basis for base substitution and frameshift	2.1	SULFOLOBUS SOLFATARICUS P2; SYNTHETIC CONSTRUCT	Pro	"	Lesion bypass DNA polymerase (Y-family), little finger domain
	1S10	Snapshots of replication through an abasic lesion: structural basis for base substitution and frameshift	2.1	SULFOLOBUS SOLFATARICUS P2; SYNTHETIC CONSTRUCT	Pro	"	Lesion bypass DNA polymerase (Y-family), little finger domain
	1T3N	Structure of the catalytic core of DNA polymerase Iota in complex with DNA and dTTP	2.3	HOMO SAPIENS; SYNTHETIC CONSTRUCT	Eukar	"	Lesion bypass DNA polymerase (Y-family), little finger domain
	1ZET	X-ray data do not support hoogsteen base-pairing during replication by human polymerase iota	2.3	HOMO SAPIENS; SYNTHETIC CONSTRUCT	Eukar	"	Lesion bypass DNA polymerase (Y-family), little finger domain
	2ALZ	Ternary Complex of hPoli with DNA and dCTP	2.5	HOMO SAPIENS; SYNTHETIC CONSTRUCT	Eukar	"	Lesion bypass DNA polymerase (Y-family), little finger domain
	2ASD	oxoG-modified Insertion Ternary Complex	1.95	SULFOLOBUS SOLFATARICUS; SYNTHETIC CONSTRUCT	Pro	"	Lesion bypass DNA polymerase (Y-family), little finger domain
	2ASJ	oxoG-modified Preinsertion Binary Complex	2.35	SULFOLOBUS SOLFATARICUS; SYNTHETIC CONSTRUCT	Pro	"	Lesion bypass DNA polymerase (Y-family), little finger domain
	2ASL	oxoG-modified Postinsertion Binary Complex	2.65	SULFOLOBUS SOLFATARICUS; SYNTHETIC CONSTRUCT	Pro	"	Lesion bypass DNA polymerase (Y-family), little finger domain
	2ATL	Unmodified Insertion Ternary Complex	2.8	SULFOLOBUS SOLFATARICUS; SYNTHETIC CONSTRUCT	Pro	"	Lesion bypass DNA polymerase (Y-family), little finger domain
	2AU0	Unmodified preinsertion binary complex	2.7	SULFOLOBUS SOLFATARICUS; SYNTHETIC CONSTRUCT	Pro	"	Lesion bypass DNA polymerase (Y-family), little finger domain
	2DPI	Ternary complex of hPoli with DNA and dCTP	2.3	HOMO SAPIENS; SYNTHETIC CONSTRUCT	Eukar	"	Lesion bypass DNA polymerase (Y-family), little finger domain
	2DPJ	structure of hPoli with DNA and dTTP	2.3	HOMO SAPIENS; SYNTHETIC CONSTRUCT	Eukar	"	Lesion bypass DNA polymerase (Y-family), little finger domain
	2FLL	Ternary complex of human DNA polymerase iota with DNA and dTTP	2.6	HOMO SAPIENS; SYNTHETIC CONSTRUCT	Eukar	"	Lesion bypass DNA polymerase (Y-family), little finger domain
	2FLN	binary complex of catalytic core of human DNA polymerase iota with DNA (template A)	2.5	HOMO SAPIENS; SYNTHETIC CONSTRUCT	Eukar	"	Lesion bypass DNA polymerase (Y-family), little finger domain
	2FLP	Binary complex of the catalytic core of human DNA polymerase iota with DNA (template G)	2.4	HOMO SAPIENS; SYNTHETIC CONSTRUCT	Eukar	"	Lesion bypass DNA polymerase (Y-family), little finger domain
	2IMW	Mechanism of Template-Independent Nucleotide Incorporation Catalyzed by a Template-Dependent DNA Polymerase	2.05	SULFOLOBUS SOLFATARICUS; SYNTHETIC CONSTRUCT	Eukar	"	Lesion bypass DNA polymerase (Y-family), little finger domain
	3EPG	Structure of Human DNA Polymerase Iota complexed with N2-ethylguanine	2.5	HOMO SAPIENS; SYNTHETIC CONSTRUCT	Eukar	"
	3EPI	Structure of Human DNA Polymerase Iota complexed with N2-ethylguanine and incoming TTP	2.9	HOMO SAPIENS; SYNTHETIC CONSTRUCT	Eukar	"
	3G6V	DNA synthesis across an abasic lesion by human DNA polymerase-iota	2.2	HOMO SAPIENS; SYNTHETIC CONSTRUCT	Eukar	"
	3G6X	Ternary complex of DNA Polymerase iota:DNA:dGTP with an abasic site at the templating position	2.08	HOMO SAPIENS; SYNTHETIC CONSTRUCT	Eukar	"
	3G6Y	Ternary complex of DNA Polymerase iota:DNA:dTTP with an abasic site at the templating position	2.1	HOMO SAPIENS; SYNTHETIC CONSTRUCT	Eukar	"
	3GV5	Human DNA polymerase iota in complex with T template DNA and incoming ddADP	2	HOMO SAPIENS; SYNTHETIC CONSTRUCT	Eukar	"
	3GV7	Human DNA polymerase iota in complex with T template DNA and incoming dTTP	2.2	HOMO SAPIENS; SYNTHETIC CONSTRUCT	Eukar	"
	3GV8	Human DNA polymerase iota in complex with T template DNA and incoming dGTP	2	HOMO SAPIENS; SYNTHETIC CONSTRUCT	Eukar	"
	3H40	Binary complex of human DNA polymerase iota with template U/T	2.3	HOMO SAPIENS; SYNTHETIC CONSTRUCT	Eukar	"
	3H4B	Ternary complex of human DNA polymerase iota with template U/T and incoming dATP	2.85	HOMO SAPIENS; SYNTHETIC CONSTRUCT	Eukar	"
	3H4D	Ternary complex of human DNA polymerase iota with template U/T and incoming dGTP	2.2	HOMO SAPIENS; SYNTHETIC CONSTRUCT	Eukar	"
	1S9F	DPO with AT matched	2	SULFOLOBUS SOLFATARICUS; SYNTHETIC CONSTRUCT	Pro	Pairwise Association	Lesion bypass DNA polymerase (Y-family), little finger domain
	1S97	DPO4 with GT mismatch	2.4	SULFOLOBUS SOLFATARICUS; SYNTHETIC CONSTRUCT	Pro		Lesion bypass DNA polymerase (Y-family), little finger domain
	3BQ1	Insertion ternary complex of Dbh DNA polymerase	2.7	SULFOLOBUS ACIDOCALDARIUS; SYNTHETIC CONSTRUCT	Pro		Lesion bypass DNA polymerase (Y-family), little finger domain
	3BQ0	Pre-insertion binary complex of Dbh DNA polymerase	2.6	SULFOLOBUS ACIDOCALDARIUS; SYNTHETIC CONSTRUCT	Pro		Lesion bypass DNA polymerase (Y-family), little finger domain
	3BQ2	Post-insertion binary complex of Dbh DNA polymerase	2.7	SULFOLOBUS ACIDOCALDARIUS; SYNTHETIC CONSTRUCT	Pro		Lesion bypass DNA polymerase (Y-family), little finger domain
	3GQC	Structure of human Rev1-DNA-dNTP ternary complex	2.5	HOMO SAPIENS; SYNTHETIC CONSTRUCT	Eukar
	2AQ4	Ternary complex of the catalytic core of REV1 with DNA and dCTP.	2.32	SACCHAROMYCES CEREVISIAE; SYNTHETIC CONSTRUCT	Eukar
	3BJY	Catalytic core of Rev1 in complex with DNA (modified template guanine) and incoming nucleotide	2.41	SACCHAROMYCES CEREVISIAE; SYNTHETIC CONSTRUCT	Eukar
54. EcoO109I Restriction enzymes family
	1WTE	Crystal structure of type II restrcition endonuclease, EcoO109I complexed with cognate DNA	1.9	ESCHERICHIA COLI; SYNTHETIC CONSTRUCT	Pro	Loner	Restriction endonuclease-like		(Hashimoto et al. 2005)
55. XPF/Mus81 endonuclease
	2BGW	XPF FROM AEROPYRUM PERNIX, COMPLEX WITH DNA	2.8	AEROPYRUM PERNIX; SYNTHETIC CONSTRUCT	Pro	loner	Restriction endonuclease-like		(Newman et al. 2005)
56. T4 Endonuclease VII
	2QNF	Crystal structure of T4 Endonuclease VII H43N mutant in complex with heteroduplex DNA containing base mismatches	3	ENTEROBACTERIA PHAGE T4; SYNTHETIC CONSTRUCT	Viral	Loner	His-Me finger endonucleases		(Biertümpfel, Yang, and Suck 2007)
57. Restriction endonuclease BPUJI
	2VLA	CRYSTAL STRUCTURE OF RESTRICTION ENDONUCLEASE BPUJI RECOGNITION DOMAIN IN COMPLEX WITH COGNATE DNA	1.3	BACILLUS PUMILUS; SYNTHETIC CONSTRUCT	Pro	Loner			(Sukackaite et al. 2008)
58. MUNI RESTRICTION ENDONUCLEASE
	1D02	CRYSTAL STRUCTURE OF MUNI RESTRICTION ENDONUCLEASE IN COMPLEX WITH COGNATE DNA	1.7	MYCOPLASMA; SYNTHETIC CONSTRUCT	Pro	Loner	Restriction endonuclease-like		(Deibert et al. 1999)
59. RESTRICTION ENZYME BSOBI
	1DC1	RESTRICTION ENZYME BSOBI/DNA COMPLEX STRUCTURE: ENCIRCLEMENT OF THE DNA AND HISTIDINE-CATALYZED HYDROLYSIS WITHIN A CANONICAL RESTRICTION ENZYME FOLD	1.7	GEOBACILLUS STEAROTHERMOPHILUS; SYNTHETIC CONSTRUCT	Pro	Loner	Restriction endonuclease-like		(van der Woerd et al. 2001)
60. RESTRICTION ENDONUCLEASE BGLI
	1DMU	CRYSTAL STRUCTURE OF THE RESTRICTION ENDONUCLEASE BGLI (E.C.3.1.21.4) BOUND TO ITS DNA RECOGNITION SEQUENCE	2.2	BACILLUS SUBTILIS; SYNTHETIC CONSTRUCT	Pro	Loner	Restriction endonuclease-like		(M Newman et al. 1998)
61. RESTRICTION ENDONUCLEASE NGOMIV
	1FIU	TETRAMERIC RESTRICTION ENDONUCLEASE NGOMIV IN COMPLEX WITH CLEAVED DNA	1.6	NEISSERIA GONORRHOEAE; SYNTHETIC CONSTRUCT	Pro	Loner	Restriction endonuclease-like		(Deibert et al. 2000)
62. NAEI Restriction endonuclease
	1IAW	CRYSTAL STRUCTURE OF NAEI COMPLEXED WITH 17MER DNA	2.4	LECHEVALIERIA AEROCOLONIGENES; SYNTHETIC CONSTRUCT	Pro	Loner	Restriction endonuclease-like		(Huai et al. 2001)
63. Sigma Subunit RNA Pol
	1KU7	Crystal Structure of Thermus aquatics RNA Polymerase SigmaA Subunit Region 4 Bound to-35 Element DNA	2.4	THERMUS AQUATICUS; SYNTHETIC CONSTRUCT	Pro	Loner	DNA/RNA-binding 3-helical bundle		(Campbell et al. 2002)
64. Rep Endonuclease
	1UUT	THE NUCLEASE DOMAIN OF ADENO-ASSOCIATED VIRUS REP COMPLEXED WITH THE RBE' STEMLOOP OF THE VIRAL INVERTED TERMINAL REPEAT	2	ADENO-ASSOCIATED VIRUS 5; SYNTHETIC CONSTRUCT	Viral	Loner	Origin of replication-binding domain, RBD-like		(Hickman et al. 2004)
65. DNA Ligase
	1. ATP dependent
	1X9N	Crystal Structure of Human DNA Ligase I bound to 5'-adenylated, nicked DNA	3	HOMO SAPIENS; SYNTHETIC CONSTRUCT	Eukar	Loner	ATP-dependent DNA ligase DNA-binding domain		(Pascal et al. 2004)
	2R9L	Polymerase Domain from Mycobacterium tuberculosis Ligase D in complex with DNA	2.4	MYCOBACTERIUM TUBERCULOSIS H37RV; SYNTHETIC CONSTRUCT	Pro	"			(Brissett et al. 2007)
	2. NAD+ dependent
	2OWO	Last Stop on the Road to Repair: Structure of E.coli DNA Ligase Bound to Nicked DNA-Adenylate	2.3	ESCHERICHIA COLI K12; SYNTHETIC CONSTRUCT	Pro	Loner			(Nandakumar, Nair, and Shuman 2007)
66. SWI2/SNF2 ATPase
	1Z63	Sulfolobus solfataricus SWI2/SNF2 ATPase core in complex with dsDNA	3	SULFOLOBUS SOLFATARICUS; SYNTHETIC CONSTRUCT	Pro	Loner	P-loop containing nucleoside triphosphate hydrolases		(Dürr et al. 2005)
67. restriction endonuclease SfiI
	2EZV	Crystal structure of tetrameric restriction endonuclease SfiI bound to cognate DNA.	2.4			Loner			(Vanamee et al. 2005)
68. Restriction endonuclease MvaI
	2OAA	Restriction endonuclease MvaI-cognate DNA substrate complex	1.5	KOCURIA VARIANS; SYNTHETIC CONSTRUCT	Pro	Loner			(Kaus-Drobek et al. 2007)
69. DNA translocase FtsK
	2VE9	XRAY STRUCTURE OF KOPS BOUND GAMMA DOMAIN OF FTSK (P. AERUGINOSA)	1.9	PSEUDOMONAS AERUGINOSA; SYNTHETIC CONSTRUCT	Pro	Loner	DNA/RNA-binding 3-helical bundle		(Löwe et al. 2008)
70. restriction endonuclease EcoRII
	3HQF	Crystal structure of restriction endonuclease EcoRII N-terminal effector-binding domain in complex with cognate DNA	2.51	ESCHERICHIA COLI; SYNTHETIC CONSTRUCT	Pro	Loner			(Golovenko et al. 2009)
	3HQG	Crystal structure of restriction endonuclease EcoRII catalytic C-terminal domain in complex with cognate DNA	2.6	ESCHERICHIA COLI; SYNTHETIC CONSTRUCT	Pro	"			(Golovenko et al. 2009)
71. NotI Restriction Endonuclease
	3C25	Crystal Structure of NotI Restriction Endonuclease Bound to Cognate DNA	2.5	NOCARDIA OTITIDISCAVIARUM; SYNTHETIC CONSTRUCT	Pro	Loner			(Lambert et al. 2008)
72. Restriction endonuclease PspGI
	3BM3	Restriction endonuclease PspGI-substrate DNA complex	1.7	PYROCOCCUS SP. GI-H; SYNTHETIC CONSTRUCT	Pro	Loner
73. Family C polymerases
	3BEP	Structure of a sliding clamp on DNA	1.92	ESCHERICHIA COLI; SYNTHETIC CONSTRUCT	Pro	Loner	DNA clamp		(Georgescu et al. 2008)
	3F2B	DNA Polymerase PolC from Geobacillus kaustophilus complex with DNA, dGTP, Mg and Zn	2.39	GEOBACILLUS KAUSTOPHILUS; SYNTHETIC CONSTRUCT	Pro	Pairwise Association
	3F2C	DNA Polymerase PolC from Geobacillus kaustophilus complex with DNA, dGTP and Mn	2.5	GEOBACILLUS KAUSTOPHILUS; SYNTHETIC CONSTRUCT	Pro
	3F2D	DNA Polymerase PolC from Geobacillus kaustophilus complex with DNA, dGTP, Mn and Zn	2.51	GEOBACILLUS KAUSTOPHILUS; SYNTHETIC CONSTRUCT	Pro
74. Mtaq 1 methylase
	2IH5	Crystal structure of the adenine-specific DNA methyltransferase M.TaqI complexed with the cofactor analog AETA and a 10 bp DNA containing an abasic site analog at the target base partner position	1.8	THERMUS AQUATICUS; SYNTHETIC CONSTRUCT	Pro	Pairwise Association	S-adenosyl-L-methionine-dependent methyltransferases
	1G38	ADENINE-SPECIFIC METHYLTRANSFERASE M. TAQ I/DNA COMPLEX	2	THERMUS AQUATICUS; SYNTHETIC CONSTRUCT	Pro		S-adenosyl-L-methionine-dependent methyltransferases
	2NP6	Crystal structure of the adenine-specific DNA methyltransferase M.TaqI complexed with the cofactor analog AETA and a 10 bp DNA containing an abasic site analog at the target position	2.1	THERMUS AQUATICUS; SYNTHETIC CONSTRUCT	Pro		S-adenosyl-L-methionine-dependent methyltransferases
	2IBS	Crystal structure of the adenine-specific DNA methyltransferase M.TaqI complexed with the cofactor analog AETA and a 10 bp DNA containing 2-aminopurine at the target position	2.4	THERMUS AQUATICUS; SYNTHETIC CONSTRUCT	Pro		S-adenosyl-L-methionine-dependent methyltransferases
	2IBT	Crystal structure of the adenine-specific DNA methyltransferase M.TaqI complexed with the cofactor analog AETA and a 10 bp DNA containing 2-aminopurine at the target position and an abasic site analog at the target base partner position	1.7	THERMUS AQUATICUS; SYNTHETIC CONSTRUCT	Pro		S-adenosyl-L-methionine-dependent methyltransferases
	2IH2	Crystal structure of the adenine-specific DNA methyltransferase M.TaqI complexed with the cofactor analog AETA and a 10 bp DNA containing 5-methylpyrimidin-2(1H)-one at the target base partner position	1.61	THERMUS AQUATICUS; SYNTHETIC CONSTRUCT	Pro		S-adenosyl-L-methionine-dependent methyltransferases
	2IH4	Crystal structure of the adenine-specific DNA methyltransferase M.TaqI complexed with the cofactor analog AETA and a 10 bp DNA containing pyrrolo-dC at the target base partner position	2.1	THERMUS AQUATICUS; SYNTHETIC CONSTRUCT	Pro		S-adenosyl-L-methionine-dependent methyltransferases
	2JG3	MTAQI WITH BAZ	1.9	THERMUS AQUATICUS; SYNTHETIC CONSTRUCT	Pro		S-adenosyl-L-methionine-dependent methyltransferases
	2NP7	Crystal structure of the adenine-specific DNA methyltransferase M.TaqI complexed with the cofactor analog AETA and a 10 bp DNA containing an abasic site analog at the target position and pyrrolo-dC at the target base partner position	1.9	THERMUS AQUATICUS; SYNTHETIC CONSTRUCT	Pro		S-adenosyl-L-methionine-dependent methyltransferases
75. DAM
	1YF3	T4Dam in Complex with AdoHcy and 13-mer Oligonucleotide Making Non- and Semi-specific (~1/4) Contact	2.29	ENTEROBACTERIA PHAGE T4; SYNTHETIC CONSTRUCT	Viral	Pairwise Association	S-adenosyl-L-methionine-dependent methyltransferases
	2G1P	Structure of E. coli DNA adenine methyltransferase (DAM)	1.89	ESCHERICHIA COLI; SYNTHETIC CONSTRUCT	Pro
	1YFJ	T4Dam in Complex with AdoHcy and 15-mer Oligonucleotide Showing Semi-specific and Specific Contact	2.69	ENTEROBACTERIA PHAGE T4; SYNTHETIC CONSTRUCT	Viral		S-adenosyl-L-methionine-dependent methyltransferases
76. ATL (alkyltransferase like)
	3GX4	Crystal Structure Analysis of S. Pombe ATL in complex with DNA	2.7	SCHIZOSACCHAROMYCES POMBE; SYNTHETIC CONSTRUCT	Eukar	Pairwise Association
	3GYH	Crystal Structure Analysis of S. Pombe ATL in complex with damaged DNA containing POB	2.8	SCHIZOSACCHAROMYCES POMBE; SYNTHETIC CONSTRUCT	Eukar
77. Holliday Junction Resolvase
	2WIW	CRYSTAL STRUCTURES OF HOLLIDAY JUNCTION RESOLVASES FROM ARCHAEOGLOBUS FULGIDUS BOUND TO DNA SUBSTRATE	1.8	ARCHAEOGLOBUS FULGIDUS	Pro	Loner
IX. Beta Propeller group
Family Name	PDB Complex	PDB Name	Resolution (A)	Source	Type of Source	Association		Comment
1. DDB1-DDB2	3EI1	Structure of hsDDB1-drDDB2 bound to a 14 bp 6-4 photoproduct containing DNA-duplex	2.8	HOMO SAPIENS; DANIO RERIO; SYNTHETIC CONSTRUCT	Eukar	Pairwise Association
	3EI2	Structure of hsDDB1-drDDB2 bound to a 16 bp abasic site containing DNA-duplex	2.6	HOMO SAPIENS; DANIO RERIO; SYNTHETIC CONSTRUCT	Eukar
