# Supplementary material for: Re-visiting protein-centric two-tier classification of existing DNA-protein complexes
Source: BMC Bioinformatics. 2012 Jul 16;13:165. doi: 10.1186/1471-2105-13-165 (PMC3472317; doi:10.1186/1471-2105-13-165)
Supplement: Additional file 5 — New vs. Old representatives. 38/51* cases where old representative was still observed to have 100%coverage on the family even after addition of new members. *The number of old families here is 54 but here it is taken as 51 as the three polymerase families (T7 DNA Pol, DNA Pol β and DNA Pol I) were split in the new classification. [file 1471-2105-13-165-S5.xls]

## Sheet: Sheet1
Group	Families	New Representative(s)	Old Representative(s)
I. HTH
	LacI repressor family	1WET	1WET
	Endonuclease FokI family	1FOK	1FOK
	γδ-resolvase family	1GDT	1GDT
	Hin recombinase family	1HCR	1HCR
	RAP1 family	1IGN	1IGN
	Prd paired domain family	1PDN	1PDN
	Tc3 transposase family	1TC3	1TC3
	Trp repressor family	1TRR	1TRR
	Iron Dependent repressor	1DDN	1DDN
	‘Winged’ HTH
	Catabolite gene activator protein family	1RUO	1RUO
	Ets domain family	1BC8	1BC8
II. Zinc-coordinating
	Nuclear Receptors	2NLL	2NLL
	Loop-sheet-helix family	1TSR	1TSR
	GAL4 and GAL-4 like family	1ZME	1ZME
IV. Other α-helix
	Papillomavirus-1 E2 family	2BOP	2BOP
	Histone family	3C1B	1AOI
	EBNA1 nuclear protein family	1B3T	1B3T
	Skn-1 transcription factor	1SKN	1SKN
	Site specific recombinases	1M6X	1CRX
	High mobility group family	1QRV	1QRV
	MADS box family	1MNM	1MNM
V. β-sheet
	TATA box-binding family	1YTB	1YTB
VI. β-hairpin/ribbon
	MetJ repressor protein	1CMA	1CMA
	Tus replication terminator family	1ECR	1ECR
	Integration host factor family	1IHF	1IHF
	Transcription factor T-domain	1XBR	1XBR
	Hyperthermophile DNA-BP.	1AZP	1AZP
	Arc repressor	1PAR	1PAR
VII. Other
	Ig fold like TF	1MNN	1SVC
	Stat protein family	1BF5	1BF5
VIII. Enzymes
	Methyltransferase family	6MHT	6MHT
	Endonuclease PvuII family	3PVI	3PVI
	Endonuclease EcoRV family	1RVA	1RVA
	Endonuclease EcoRI family	1QPS	1QPS
	Endonuclease BamHI family	3BAM	3BAM
	Endonuclease V family	1VAS	1VAS
	Dnase I family	2DNJ	2DNJ
	DNA mismatch endonuclease	1CW0	1CW0
	HIV reverse transcriptase	2HMI	2HMI
	3-Methyladenine DNA glycosylase	1BNK	1BNK
	Topoisomerase I	1A31	1A31
