# Supplementary material for: Re-visiting protein-centric two-tier classification of existing DNA-protein complexes
Source: BMC Bioinformatics. 2012 Jul 16;13:165. doi: 10.1186/1471-2105-13-165 (PMC3472317; doi:10.1186/1471-2105-13-165)
Supplement: Additional file 6 — Representatives for new families. New families with their selected representatives (validated using Jack-knifing). [file 1471-2105-13-165-S6.xls]

## Sheet: Sheet1
Group	Families	Reprsentative(s)	Number of representatives
I. Helix-turn-helix
	1. Cro and Cro like family	1PER,3ORC,1RIO,1ZS4	4
	2. Homeodomain family	1HF0,1IC8	3
	3. LacI repressor family	1WET	1
	4. Endonuclease FokI family	1FOK	1
	5. γδ-resolvase family	1GDT	1
	6. Hin recombinase family	1HCR	1
	7. RAP1 family	1IGN	1
	8. Prd paired domain family	1PDN	1
	9. Tc3 transposase family	1TC3	1
	10. Trp repressor family	1TRR	1
	11. Iron Dependent repressor	1DDN	1
	12. Transcription factor IIB/IIA	1D3U,1NGM,1NH2	3
	13. NarL transcription factor	1JE8	1
	14. RAG1 Nonamer binding Domain	3GNA	1
	15. Tn5 Transposase	1MUR	1
	16. telomere binding protein	1W0T	1
	17. MutS	1OH5	1
	18. Quorum sensing traR protein	1H0M	1
	19. Leafy Transcription Factor	2VY1	1
	20. CENP	1HLV	1
	21. tetracycline Repressor	1JT0	1
	22. replication Initiator protein	1REP	1
	23. Partition protein	1ZX4	1
	24. Myb family	2QHB	1
	25. Kor A	2W7N	1
	26. MogR transcriptional repressor	3FDQ	1
	27. Small acid soluble protein	2Z3X	1
	28. Sigma protein	2H27	1
	29. CtsR protein	3H0D	1
	30. controller protein of RM system	3CLC	1
	31. Replication origin recognition Protein	1J1V	1
	32. Sporulation regulating Transcription factor	1LQ1	1
	33. KorB protein	1R71	1
	34. ADA protein	1U8B	1
	‘Winged’ HTH
	1. Interferon regulatory factor	1T2K	1
	2. Catabolite gene activator protein family	1RUO	1
	3. Transcription factor family	1CF7	1
	4. Ets domain family	1BC8	1
	5. Z-alpha domain	1QBJ	1
	6. Penicillinase repressor	1SAX	1
	7. MarR-multiple antibiotic resistance regulator	1Z9C	1
	8. Forkhead TF	2A07	1
	9. AraC	1BL0	1
	10. Transcription activator BMRR	1EXJ	1
	11. Replication Terminator protein (RTP)	1F4K	1
	12. Inr binding domain	1PP7	1
	13. Transcriptional repressor FL11	2E1C	1
	14. transcriptional regulator of NAD	3GZ6	1
	15. arginine Repressor	2P5L	1
	16. regulatory factor X	1DP7	1
	17. PHOB	1GXP	1
	18. SoxR transcription factor	2ZHG	1
	19. Virulence factor	1FZP	1
II. Zinc-coordinating group
	1. ββα-zinc finger family	1AAY,3KDE	2
	2. Nuclear Receptors	2NLL	1
	3. Loop-sheet-helix family	1TSR	1
	4. GAL4 and GAL-4 like family	1ZME	1
	5. GATA transcription factors	3DFX	1
	6. GCM transcription factor	1ODH	1
III. Zipper-type group
	1. Leucine zipper family	3A5T,1GTW,1HJC	3
	2. Helix-loop-helix family	1AN4	1
IV. Other α-helix group
	1. Papillomavirus-1 E2 family	2BOP	1
	2. Histone family	3C1B	1
	3. EBNA1 nuclear protein family	1B3T	1
	4. Skn-1 transcription factor	1SKN	1
	5. Site specific recombinases	1M6X	1
	6. High mobility group family	1QRV	1
	7. MADS box family	1MNM	1
	8 CUT domain	2O49	1
	9. BAF (Barrier to autointegration factor)	2BZF	1
	10. p16.7 Protein	2C5R	1
V. β-sheet group
	1. TATA box-binding family	1YTB	1
	2. AP2 protein	3BS1	1
	3. Accessory gene regulator protein A	3IGM	1
VI. β-hairpin/ribbon group
	1. MetJ repressor protein	1CMA	1
	2. Tus replication terminator family	1ECR	1
	3. Integration host factor family	1IHF	1
	4. Transcription factor T-domain	1XBR	1
	5. Hyperthermophile DNA-BP.	1AZP	1
	6. Arc repressor	1PAR	1
	7. COPG Repressor	1B01	1
	8. Omega Repressor	2BNW	1
	9. Fit AB	2BSQ	1
	10. SMAD MH1	1MHD	1
	11. Partition protein	2Q2K	1
	12. regulator of plasmid transmission	3GXQ	1
	13. PutA protein	2RBF	1
	14. Repair protein	2QSH	1
	15. SRA Domain	2ZKD	1
VII. Other
	1. Ig fold like TF	1MNN	1
	2. Stat protein family	1BF5	1
	3. Von Willebrand Factor (VWF)	3HXO	1
	4. Seq A	3FMT	1
	5. Ku protein	1JEY	1
	6. Methyl-CpG-binding protein	3C2I	1
	7. p4 protein	2FIO	1
VIII. Enzymes
	1. Methyltransferase family	6MHT	1
	2. Endonuclease PvuII family	3PVI	1
	3. Endonuclease EcoRV family	1RVA	1
	4. Endonuclease EcoRI family	1QPS	1
	5. Endonuclease BamHI family	3BAM	1
	6. Endonuclease V family	1VAS	1
	7. Dnase I family	2DNJ	1
	8. DNA mismatch endonuclease	1CW0	1
	9. HIV reverse transcriptase	2HMI	1
	10. Uracil-DNA glycosylase	1OE4,2DDG	2
	11. 3-Methyladenine DNA glycosylase	1BNK	1
	12. Homing endonuclease	1U3E,1I3J,2VS8	3
	13. Topoisomerase I	1A31	1
	14. T7 RNA Pol	1CEZ	1
	15. BGLII Restriction Endonuclease	1DFM	1
	16. Hind III restriction endonuclease	2e+52	1
	17. N4 RNA Pol	3C2P	1
	18. Mre11 endonuclease	3DSC	1
	19. HincII restriction endonuclease	1KC6	1
	20. Endonuclease III and MutY	1ORN	1
	21. Flap EndoNuclease-1	1RXV	1
	22. DNA Photolyase	1TEZ	1
	23. Alpha glucosyl transferase	1YA6	1
	24. Restriction endonuclease BcnI	2ODI	1
	25. Helicase	2IS1,2NTC,3KQU,2WWY	4
	26. thymine DNA-glycosylase	2RBA	1
	27. beta beta alpha-Me type II restriction endonuclease	3FC3	1
	28. 8-oxoguanine DNA glycosylase	3KNT	1
	29. ALKA	1DIZ	1
	30. Phi 6 RNA Pol	1HHT	1
	31. Beta Glucosyltransferase	1IXY	1
	32. Endonuclease VIII and MutM	1K3W	1
	33. human tyrosyl-DNA phosphodiesterase (Tdp1)	1NOP	1
	34. Relaxase TrwC	1OMH	1
	35. Endonuclease Vvn	1OUP	1
	36. nuclease-Colicin	1PT3	1
	37. Endonuclease IV	1QUM	1
	38. Excisionase (Xis)	1RH6	1
	39. Restriction endonuclease MspI	1YFI	1
	40. restriction endonuclease BstYI	1VRR	1
	41. ISHp608 Transposase	2A6O	1
	42. MutH	2AOQ	1
	43. UvrB	2D7D	1
	44. AlkB	2FD8	1
	45. Restriction Endonuclease HinP1I	2FKC	1
	46. Restricion endonuclease Ecl18kI	2FQZ	1
	47. topoisomerase IIA	2RGR	1
	48. ABH2	3BTX	1
	49. restriction endonuclease SgrAI	3DPG	1
	50. Family A Polymerases	2BDP	1
	51. Family B	1CLQ	1
	52. Family X	9ICY	1
	53. Family Y	2UVR	1
	54. EcoO109I Restriction enzymes family	1WTE	1
	55. XPF/Mus81 endonuclease	2BGW	1
	56. T4 Endonuclease VII	2QNF	1
	57. Restriction endonuclease BPUJI	2VLA	1
	58. MUNI RESTRICTION ENDONUCLEASE	1D02	1
	59. RESTRICTION ENZYME BSOBI	1DC1	1
	60. RESTRICTION ENDONUCLEASE BGLI	1DMU	1
	61. RESTRICTION ENDONUCLEASE NGOMIV	1FIU	1
	62. NAEI Restriction endonuclease	1IAW	1
	63. Sigma Subunit RNA Pol	1KU7	1
	64. Rep Endonuclease	1UUT	1
	65. DNA Ligase	2OWO,2R9L,1X9N	3
	66. SWI2/SNF2 ATPase	1Z63	1
	67. restriction endonuclease SfiI	2EZV	1
	68. Restriction endonuclease MvaI	2OAA	1
	69. DNA translocase FtsK	2VE9	1
	70. restriction endonuclease EcoRII	3HQF	1
	71. NotI Restriction Endonuclease	3C25	1
	72. Restriction endonuclease PspGI	3BM3	1
	73. Family C polymerases	3BEP	1
	74. Mtaq 1 methylase	2IH5	1
	75. DAM	1YF3	1
	76. ATL (alkyltransferase like)	3GYH	1
	77. Holliday Junction Resolvase	2WIW	1
IX Beta Propeller
	1. DDB1-DDB2	3EI1	1
