# Supplementary material for: Re-visiting protein-centric two-tier classification of existing DNA-protein complexes
Source: BMC Bioinformatics. 2012 Jul 16;13:165. doi: 10.1186/1471-2105-13-165 (PMC3472317; doi:10.1186/1471-2105-13-165)
Supplement: Additional file 7 — Pairwise RMSD values obtained using MATT for all members of Homeodomain family belonging to HTH group. [file 1471-2105-13-165-S7.xls]

## Sheet: Sheet1
1fjl	1hdd	1apl	1yrn	1au7	2010-10-01	2hdd	3hdd	9ant	6pax	1akh	1b72	1b8I	1mnm	2HOS	2HOT	2R5Y	2R5Z	1K61	1MDM	1K78	1DU0	1E3O	1GT0	1HF0	1IG7	1JGG	1PUF	2H1K	3CMY	1LE8	2D5V	1IC8	1XPX
1hdd
1apl
1yrn
1au7
2010-10-01
2hdd
3hdd
9ant
6pax
1akh
1b72
1b8I
1mnm
2HOS
2HOT
2R5Y
2R5Z
1K61
1MDM
1K78
1DU0
1E3O
1GT0
1HF0
1IG7
1JGG
1PUF
2H1K
3CMY
1LE8
2D5V
1IC8
1XPX

## Sheet: Sheet2
	1APL	1AU7	1DU0	1E3O	1FJL	1GT0	1HDD	1HF0	1IC8	1IG7	1JGG	1K61	1K78	1MDM	1MNM	2012-10-01	1PUF	1XPX	2D5V	2H1K	2HDD	2HOS	2HOT	3HDD	6PAX	9ANT	3CMY	1AKH_A	1AKH_B	1B72_A	1B72_B	1B8I_A	1B8I_B	1LE8_A	1LE8_B	1YRN_A	1YRN_B	2R5Y_A	2R5Y_B	2R5Z_A	2R5Z_B
1APL	0	1.754	1.001	1.75	1.519	1.822	1.423	1.823	1.362	1.799	1.604	1.226	2.573	2.581	1.082	2.022	1.611	1.937	1.465	1.43	1.287	1.404	1.381	1.317	2.891	1.418	1.335	1.026	0.718	1.324	1.235	1.355	1.164	1.078	0.808	1.052	0.678	1.201	1.297	1.285	1.157
1AU7		0	1.026	0.929	1.008	0.768	1.084	0.824	2.623	0.915	0.85	1.526	3.698	2.197	1.961	0.66	1.111	2.31	1.185	0.862	0.953	0.787	0.821	0.895	2.406	0.0881	1.258	0.866	1.88	0.957	1.549	1.041	1.476	1.11	1.548	0.858	1.862	1.285	1.409	1.225	1.341
1DU0			0	1.091	0.534	0.964	0.473	0.912	1.136	0.745	0.71	0.896	2.235	2.372	0.854	0.922	0.584	2.282	0.803	0.42	0.225	0.514	0.493	0.416	2.027	0.498	0.581	0.746	0.822	0.467	1.004	0.567	0.991	1.023	0.843	0.749	0.81	0.552	0.879	0.474	0.83
1E3O				0	1.185	1.253	1.169	1.234	1.475	1.022	1.091	1.505	1.894	1.915	1.549	1.076	1.295	2.673	2.717	1.313	1.049	0.944	0.9	1.009	3.45	1.163	1.213	0.983	2.071	1.067	1.653	1.315	1.392	1.259	1.774	0.953	2.014	1.444	1.612	1.248	1.555
1FJL					0	1.167	0.878	0.805	1.7	0.751	0.88	1.194	2.654	2.384	1.233	1.367	0.963	2.189	1.03	0.584	0.569	0.667	0.665	0.721	2.26	0.811	0.512	0.626	1.301	0.642	1.315	0.751	1.155	0.931	1.479	0.638	1.3	1.312	1.185	1.472	1.152
1GT0						0	0.983	1.012	1.526	0.78	1.027	1.309	1.917	1.785	1.713	1.117	1.026	2.869	1.562	0.923	0.895	0.872	0.835	0.944	3.416	0.913	1.108	0.924	1.385	1.277	1.191	1.06	1.267	1.438	1.407	0.89	1.336	1.395	1.26	1.529	1.222
1HDD							0	1.105	1.36	0.886	0.869	1.059	2.34	2.324	1.159	0.995	0.729	3.014	1.013	0.837	0.446	0.461	0.461	0.479	2.447	0.654	0.966	0.781	1.156	0.567	1.02	0.682	1.16	0.979	1.239	0.776	1.12	0.974	1.146	0.743	1.15
1HF0								0	3.709	0.722	0.914	1.342	1.88	1.895	1.376	1.425	1.09	2.784	1.448	0.88	0.846	0.806	0.763	0.87	2.254	0.973	0.842	0.931	1.444	1.325	1.445	0.974	1.39	1.344	1.578	0.909	1.418	1.435	1.352	1.359	1.313
1IC8									0	1.498	1.333	1.998	3.087	3.061	1.799	1.43	1.424	2.595	2.238	1.677	1.206	1.186	1.179	1.204	3.182	1.263	1.743	0.991	1.65	1.224	1.479	1.318	1.489	1.537	1.493	0.991	1.521	1.525	1.373	1.369	1.351
1IG7										0	0.744	1.258	1.966	1.989	1.448	0.841	0.918	2.242	0.961	0.71	0.662	0.689	0.615	0.726	2.2	0.696	0.756	0.689	1.328	0.589	1.204	0.664	1.19	0.898	1.365	0.678	1.275	0.968	1.153	0.715	1.131
1JGG											0	1.536	2.231	2.055	1.388	0.954	1.084	2.08	1.053	0.761	0.665	0.759	0.716	0.671	2.141	0.7	0.935	0.855	1.444	0.742	1.255	0.635	1.15	1.001	1.465	0.851	1.417	0.81	1.107	1.112	1.081
1K61												0	2.811	2.788	0.701	1.53	1.087	2.426	1.503	1.105	1.005	1.429	1.04	1.062	2.841	1.266	1.073	0.997	0.912	1.374	1	1.351	1.277	1.081	1.079	1.022	0.894	1.028	1.133	1.346	1.094
1K78													0	0.347	4.046	1.853	1.851	2.029	3.328	2.538	2.266	1.999	1.982	2.223	1.564	2.296	2.387	2.39	2.98	2.262	2.685	2.265	2.56	2.697	2.494	2.433	2.965	2.002	2.471	2.38	2.444
1MDM														0	2.949	1.882	1.879	2.077	3.56	2.61	2.385	2.408	2.408	2.205	1.484	2.303	2.375	2.418	2.978	2.29	2.482	2.35	2.553	2.592	2.502	2.434	2.943	2.382	2.48	2.334	2.365
1MNM															0	1.464	1.334	2.323	1.378	1.132	1.041	1.202	1.173	1.292	2.55	1.017	1.308	0.928	0.774	1.364	1.155	1.181	1.151	1.161	1	0.955	0.798	1.115	1.33	1.06	1.111
2012-10-01																0	1.503	2.617	2.13	0.984	0.854	1.014	0.947	0.94	2.313	0.943	1.221	0.969	1.663	1.299	1.698	1.301	1.381	1.031	1.57	0.936	1.634	1.483	1.419	1.371	1.331
1PUF																	0	3.262	0.969	0.76	0.606	0.73	0.739	0.775	2.144	0.727	0.905	0.786	1.505	1.352	1.145	1.803	1.108	1.056	1.408	0.787	1.523	1.755	1.153	1.757	1.143
1XPX																		0	2.864	2.226	2.325	2.121	2.568	2.203	2.57	2.135	2.128	1.82	2.238	2.096	2.419	2.075	2.397	2.208	2.318	1.828	2.239	2.111	2.398	2.115	1.866
2D5V																			0	0.933	0.772	0.836	0.829	0.798	3.244	0.755	1.041	0.734	1.435	0.965	1.06	0.767	1.076	1.076	1.336	0.731	1.376	0.915	1.104	0.827	1.108
2H1K																				0	0.418	0.683	0.676	0.552	2.34	0.58	0.576	0.783	1.187	0.519	1.344	0.797	1.155	0.988	1.274	0.79	1.187	0.772	1.138	0.709	1.133
2HDD																					0	0.419	0.387	0.357	2.302	0.504	0.646	0.689	1.197	0.421	0.936	0.596	1.094	1.228	1.153	0.692	1.193	0.721	1.082	0.55	1.05
2HOS																						0	0.183	0.483	2.311	0.851	0.775	0.657	1.278	0.631	1.089	0.657	1.13	0.869	1.343	0.648	1.232	0.815	1.129	0.761	1.107
2HOT																							0	0.458	2.285	0.802	0.752	0.642	1.273	0.579	1.062	0.605	1.11	0.846	1.33	0.63	1.227	0.777	1.099	0.706	1.07
3HDD																								0	2.377	0.655	0.788	0.746	1.108	0.569	0.996	0.61	1.167	1.249	1.161	0.756	1.08	0.782	1.134	0.708	1.106
6PAX																									0	2.359	2.381	2.162	3.644	2.324	2.352	2.244	2.373	2.211	2.512	2.146	2.542	2.404	2.331	2.31	2.161
9ANT																										0	0.744	0.707	1.275	0.491	0.911	0.907	1.023	1.229	1.078	0.717	1.075	0.633	0.988	0.472	0.946
3CMY																											0	0.68	1.426	0.602	1.055	0.712	1.176	1.009	1.085	0.687	1.074	1.198	1.243	1.073	1.175
1AKH_A																												0	0.975	0.619	0.571	0.695	0.709	0.418	0.885	0.165	0.904	0.72	0.631	0.684	0.615
1AKH_B																													0	1.268	1.298	1.294	1.138	1.361	1.208	1.003	0.363	1.611	1.149	1.389	1.141
1B72_A																														0	1.059	0.94	1.038	0.854	1.27	0.621	1.473	1.124	1.025	0.78	0.995
1B72_B																															0	0.788	0.592	0.654	1.098	0.573	1.273	1.138	0.591	1.056	0.711
1B8I_A																																0	0.987	0.945	1.197	0.684	1.079	0.654	1.044	0.835	1.056
1B8I_B																																	0	0.824	1.084	0.71	1.087	0.977	0.52	0.973	0.593
1LE8_A																																		0	0.963	0.396	1.315	1.37	0.718	1.308	0.968
1LE8_B																																			0	0.908	1.265	1.331	1.067	1.19	1.126
1YRN_A																																				0	0.928	0.728	0.636	0.677	0.613
1YRN_B																																					0	1.348	1.125	1.164	1.112
2R5Y_A																																						0	0.901	0.881	0.949
2R5Y_B																																							0	0.94	0.344
2R5Z_A																																								0	0.949
2R5Z_B																																									0
